# Supplementary material for: Estimation of the in vivo neutralization potency of eCD4Ig and conditions for AAV-mediated production for SHIV long-term remission
Source: Sci Adv. 2022 Jan 12;8(2):eabj5666. doi: 10.1126/sciadv.abj5666 (PMC8754410; doi:10.1126/sciadv.abj5666)
Supplement: Supplementary file 2 — Data files S1 to S4 [file sciadv.abj5666_data_files_s1_to_s4.zip]

Archive with 4 entries (4 files):
- sciadv.abj5666_data_file_s1.csv
- sciadv.abj5666_data_file_s2.csv
- sciadv.abj5666_data_file_s3.csv
- sciadv.abj5666_data_file_s4.csv
