# Supplementary material for: Estimation of the in vivo neutralization potency of eCD4Ig and conditions for AAV-mediated production for SHIV long-term remission
Source: Sci Adv. 2022 Jan 12;8(2):eabj5666. doi: 10.1126/sciadv.abj5666 (PMC8754410; doi:10.1126/sciadv.abj5666)
Supplement: Supplementary file 2 — Data files S1 to S4 [file sciadv.abj5666_data_files_s1_to_s4.zip › sciadv.abj5666_data_file_s1.csv]

** This data file contain eCD4Ig and Anti-drug antibodies data from uninfected animals (infusion)											ID	time(day)	Log10(data)	Weight	eCD4Ig type	eCD4Ig dose	Measured
	** observed data in on log10 scale										r11095	0	.	6.54	eCD4-IgG1-v34-LS	30 mg/kg	eCD4Ig
	** -1 repersent data below 0.1 ug/mL										r11095	1	2.108841612	6.54	eCD4-IgG1-v34-LS	30 mg/kg	eCD4Ig
											r11095	3	1.949125568	6.54	eCD4-IgG1-v34-LS	30 mg/kg	eCD4Ig
											r11095	7	1.752817275	6.54	eCD4-IgG1-v34-LS	30 mg/kg	eCD4Ig
											r11095	10	1.606712979	6.54	eCD4-IgG1-v34-LS	30 mg/kg	eCD4Ig
											r11095	14	1.292744046	6.54	eCD4-IgG1-v34-LS	30 mg/kg	eCD4Ig
											r11095	17	-0.139573047	6.54	eCD4-IgG1-v34-LS	30 mg/kg	eCD4Ig
											r11095	21	-1	6.54	eCD4-IgG1-v34-LS	30 mg/kg	eCD4Ig
											r11095	24	-1	6.54	eCD4-IgG1-v34-LS	30 mg/kg	eCD4Ig
											r11095	28	-1	6.54	eCD4-IgG1-v34-LS	30 mg/kg	eCD4Ig
											r12069	0	.	5.6	eCD4-IgG1-v34-LS	30 mg/kg	eCD4Ig
											r12069	1	2.059589732	5.6	eCD4-IgG1-v34-LS	30 mg/kg	eCD4Ig
											r12069	3	1.858360526	5.6	eCD4-IgG1-v34-LS	30 mg/kg	eCD4Ig
											r12069	7	1.676343702	5.6	eCD4-IgG1-v34-LS	30 mg/kg	eCD4Ig
											r12069	10	1.439176794	5.6	eCD4-IgG1-v34-LS	30 mg/kg	eCD4Ig
											r12069	14	1.239427996	5.6	eCD4-IgG1-v34-LS	30 mg/kg	eCD4Ig
											r12069	17	0.869289553	5.6	eCD4-IgG1-v34-LS	30 mg/kg	eCD4Ig
											r12069	21	-1	5.6	eCD4-IgG1-v34-LS	30 mg/kg	eCD4Ig
											r12069	24	-1	5.6	eCD4-IgG1-v34-LS	30 mg/kg	eCD4Ig
											r12069	28	-1	5.6	eCD4-IgG1-v34-LS	30 mg/kg	eCD4Ig
											r14012	0	.	4.76	eCD4-IgG1-v34-LS	30 mg/kg	eCD4Ig
											r14012	1	2.280253552	4.76	eCD4-IgG1-v34-LS	30 mg/kg	eCD4Ig
											r14012	3	1.890982695	4.76	eCD4-IgG1-v34-LS	30 mg/kg	eCD4Ig
											r14012	7	1.645437008	4.76	eCD4-IgG1-v34-LS	30 mg/kg	eCD4Ig
											r14012	10	1.329227383	4.76	eCD4-IgG1-v34-LS	30 mg/kg	eCD4Ig
											r14012	14	1.133215782	4.76	eCD4-IgG1-v34-LS	30 mg/kg	eCD4Ig
											r14012	17	0.551497939	4.76	eCD4-IgG1-v34-LS	30 mg/kg	eCD4Ig
											r14012	21	-1	4.76	eCD4-IgG1-v34-LS	30 mg/kg	eCD4Ig
											r14012	24	-1	4.76	eCD4-IgG1-v34-LS	30 mg/kg	eCD4Ig
											r14012	28	-1	4.76	eCD4-IgG1-v34-LS	30 mg/kg	eCD4Ig
											r12005	0	.	6.54	eCD4-IgG1-v34-LS	10 mg/kg	eCD4Ig
											r12005	1	2.000874418	6.54	eCD4-IgG1-v34-LS	10 mg/kg	eCD4Ig
											r12005	3	1.688251322	6.54	eCD4-IgG1-v34-LS	10 mg/kg	eCD4Ig
											r12005	7	1.278758058	6.54	eCD4-IgG1-v34-LS	10 mg/kg	eCD4Ig
											r12005	10	1.128715342	6.54	eCD4-IgG1-v34-LS	10 mg/kg	eCD4Ig
											r12005	14	0.900622823	6.54	eCD4-IgG1-v34-LS	10 mg/kg	eCD4Ig
											r12005	17	0.047725482	6.54	eCD4-IgG1-v34-LS	10 mg/kg	eCD4Ig
											r12005	21	-0.686565181	6.54	eCD4-IgG1-v34-LS	10 mg/kg	eCD4Ig
											r12005	24	-1	6.54	eCD4-IgG1-v34-LS	10 mg/kg	eCD4Ig
											r12005	28	-1	6.54	eCD4-IgG1-v34-LS	10 mg/kg	eCD4Ig
											r13100	0	.	5.81	eCD4-IgG1-v34-LS	10 mg/kg	eCD4Ig
											r13100	1	2.048139285	5.81	eCD4-IgG1-v34-LS	10 mg/kg	eCD4Ig
											r13100	3	1.722929233	5.81	eCD4-IgG1-v34-LS	10 mg/kg	eCD4Ig
											r13100	7	1.465047482	5.81	eCD4-IgG1-v34-LS	10 mg/kg	eCD4Ig
											r13100	10	1.209159793	5.81	eCD4-IgG1-v34-LS	10 mg/kg	eCD4Ig
											r13100	14	0.073314654	5.81	eCD4-IgG1-v34-LS	10 mg/kg	eCD4Ig
											r13100	17	-1	5.81	eCD4-IgG1-v34-LS	10 mg/kg	eCD4Ig
											r13100	21	-1	5.81	eCD4-IgG1-v34-LS	10 mg/kg	eCD4Ig
											r13100	24	-1	5.81	eCD4-IgG1-v34-LS	10 mg/kg	eCD4Ig
											r13100	28	-1	5.81	eCD4-IgG1-v34-LS	10 mg/kg	eCD4Ig
											r14008	0	.	4.29	eCD4-IgG1-v34-LS	10 mg/kg	eCD4Ig
											r14008	1	1.905453246	4.29	eCD4-IgG1-v34-LS	10 mg/kg	eCD4Ig
											r14008	3	1.630095772	4.29	eCD4-IgG1-v34-LS	10 mg/kg	eCD4Ig
											r14008	7	1.249552255	4.29	eCD4-IgG1-v34-LS	10 mg/kg	eCD4Ig
											r14008	10	1.028026416	4.29	eCD4-IgG1-v34-LS	10 mg/kg	eCD4Ig
											r14008	14	0.249921375	4.29	eCD4-IgG1-v34-LS	10 mg/kg	eCD4Ig
											r14008	17	-1	4.29	eCD4-IgG1-v34-LS	10 mg/kg	eCD4Ig
											r14008	21	-1	4.29	eCD4-IgG1-v34-LS	10 mg/kg	eCD4Ig
											r14008	24	-1	4.29	eCD4-IgG1-v34-LS	10 mg/kg	eCD4Ig
											r14008	28	-1	4.29	eCD4-IgG1-v34-LS	10 mg/kg	eCD4Ig
											r13007	0	.	4.98	eCD4-IgG1-v34	30 mg/kg	eCD4Ig
											r13007	1	1.594076384	4.98	eCD4-IgG1-v34	30 mg/kg	eCD4Ig
											r13007	3	1.403756477	4.98	eCD4-IgG1-v34	30 mg/kg	eCD4Ig
											r13007	7	0.885191088	4.98	eCD4-IgG1-v34	30 mg/kg	eCD4Ig
											r13007	10	0.651178444	4.98	eCD4-IgG1-v34	30 mg/kg	eCD4Ig
											r13007	14	0.191761673	4.98	eCD4-IgG1-v34	30 mg/kg	eCD4Ig
											r13007	17	-0.338934963	4.98	eCD4-IgG1-v34	30 mg/kg	eCD4Ig
											r13007	21	-1	4.98	eCD4-IgG1-v34	30 mg/kg	eCD4Ig
											r13007	24	-1	4.98	eCD4-IgG1-v34	30 mg/kg	eCD4Ig
											r13007	28	-1	4.98	eCD4-IgG1-v34	30 mg/kg	eCD4Ig
											r13021	0	.	6.06	eCD4-IgG1-v34	30 mg/kg	eCD4Ig
											r13021	1	2.182560439	6.06	eCD4-IgG1-v34	30 mg/kg	eCD4Ig
											r13021	3	1.873697466	6.06	eCD4-IgG1-v34	30 mg/kg	eCD4Ig
											r13021	7	1.424882208	6.06	eCD4-IgG1-v34	30 mg/kg	eCD4Ig
											r13021	10	1.234124064	6.06	eCD4-IgG1-v34	30 mg/kg	eCD4Ig
											r13021	14	0.271775296	6.06	eCD4-IgG1-v34	30 mg/kg	eCD4Ig
											r13021	17	-1	6.06	eCD4-IgG1-v34	30 mg/kg	eCD4Ig
											r13021	21	-1	6.06	eCD4-IgG1-v34	30 mg/kg	eCD4Ig
											r13021	24	-1	6.06	eCD4-IgG1-v34	30 mg/kg	eCD4Ig
											r13021	28	-1	6.06	eCD4-IgG1-v34	30 mg/kg	eCD4Ig
											r14026	0	.	4.69	eCD4-IgG1-v34	30 mg/kg	eCD4Ig
											r14026	1	1.759056457	4.69	eCD4-IgG1-v34	30 mg/kg	eCD4Ig
											r14026	3	1.610306996	4.69	eCD4-IgG1-v34	30 mg/kg	eCD4Ig
											r14026	7	1.346145657	4.69	eCD4-IgG1-v34	30 mg/kg	eCD4Ig
											r14026	10	1.041527493	4.69	eCD4-IgG1-v34	30 mg/kg	eCD4Ig
											r14026	14	0.648975492	4.69	eCD4-IgG1-v34	30 mg/kg	eCD4Ig
											r14026	17	-0.288715082	4.69	eCD4-IgG1-v34	30 mg/kg	eCD4Ig
											r14026	21	-1	4.69	eCD4-IgG1-v34	30 mg/kg	eCD4Ig
											r14026	24	-1	4.69	eCD4-IgG1-v34	30 mg/kg	eCD4Ig
											r14026	28	-1	4.69	eCD4-IgG1-v34	30 mg/kg	eCD4Ig
											r11036	0	.	5.63	eCD4-IgG2-v26-LS	30 mg/kg	eCD4Ig
											r11036	1	2.193776247	5.63	eCD4-IgG2-v26-LS	30 mg/kg	eCD4Ig
											r11036	3	1.889275392	5.63	eCD4-IgG2-v26-LS	30 mg/kg	eCD4Ig
											r11036	7	1.400522793	5.63	eCD4-IgG2-v26-LS	30 mg/kg	eCD4Ig
											r11036	10	1.131216901	5.63	eCD4-IgG2-v26-LS	30 mg/kg	eCD4Ig
											r11036	14	-1	5.63	eCD4-IgG2-v26-LS	30 mg/kg	eCD4Ig
											r11036	17	-1	5.63	eCD4-IgG2-v26-LS	30 mg/kg	eCD4Ig
											r11036	21	-1	5.63	eCD4-IgG2-v26-LS	30 mg/kg	eCD4Ig
											r11036	24	-1	5.63	eCD4-IgG2-v26-LS	30 mg/kg	eCD4Ig
											r11036	28	-1	5.63	eCD4-IgG2-v26-LS	30 mg/kg	eCD4Ig
											r11098	0	.	7.2	eCD4-IgG2-v26-LS	30 mg/kg	eCD4Ig
											r11098	1	2.414737261	7.2	eCD4-IgG2-v26-LS	30 mg/kg	eCD4Ig
											r11098	3	2.13510497	7.2	eCD4-IgG2-v26-LS	30 mg/kg	eCD4Ig
											r11098	7	1.734236201	7.2	eCD4-IgG2-v26-LS	30 mg/kg	eCD4Ig
											r11098	10	1.554328072	7.2	eCD4-IgG2-v26-LS	30 mg/kg	eCD4Ig
											r11098	14	1.309485485	7.2	eCD4-IgG2-v26-LS	30 mg/kg	eCD4Ig
											r11098	17	0.988885892	7.2	eCD4-IgG2-v26-LS	30 mg/kg	eCD4Ig
											r11098	21	-1	7.2	eCD4-IgG2-v26-LS	30 mg/kg	eCD4Ig
											r11098	24	-1	7.2	eCD4-IgG2-v26-LS	30 mg/kg	eCD4Ig
											r11098	28	-1	7.2	eCD4-IgG2-v26-LS	30 mg/kg	eCD4Ig
											r13026	0	.	5.52	eCD4-IgG2-v26-LS	30 mg/kg	eCD4Ig
											r13026	1	2.334564321	5.52	eCD4-IgG2-v26-LS	30 mg/kg	eCD4Ig
											r13026	3	2.013447907	5.52	eCD4-IgG2-v26-LS	30 mg/kg	eCD4Ig
											r13026	7	1.599557065	5.52	eCD4-IgG2-v26-LS	30 mg/kg	eCD4Ig
											r13026	10	1.437076805	5.52	eCD4-IgG2-v26-LS	30 mg/kg	eCD4Ig
											r13026	14	0.444265168	5.52	eCD4-IgG2-v26-LS	30 mg/kg	eCD4Ig
											r13026	17	-1	5.52	eCD4-IgG2-v26-LS	30 mg/kg	eCD4Ig
											r13026	21	-1	5.52	eCD4-IgG2-v26-LS	30 mg/kg	eCD4Ig
											r13026	24	-1	5.52	eCD4-IgG2-v26-LS	30 mg/kg	eCD4Ig
											r13026	28	-1	5.52	eCD4-IgG2-v26-LS	30 mg/kg	eCD4Ig
											r10098	0	.	9.3	eCD4-IgG2-v26-LS	10 mg/kg	eCD4Ig
											r10098	1	2.057996453	9.3	eCD4-IgG2-v26-LS	10 mg/kg	eCD4Ig
											r10098	3	1.634163881	9.3	eCD4-IgG2-v26-LS	10 mg/kg	eCD4Ig
											r10098	7	1.322916192	9.3	eCD4-IgG2-v26-LS	10 mg/kg	eCD4Ig
											r10098	10	0.91297963	9.3	eCD4-IgG2-v26-LS	10 mg/kg	eCD4Ig
											r10098	14	-1	9.3	eCD4-IgG2-v26-LS	10 mg/kg	eCD4Ig
											r10098	17	-1	9.3	eCD4-IgG2-v26-LS	10 mg/kg	eCD4Ig
											r10098	21	-1	9.3	eCD4-IgG2-v26-LS	10 mg/kg	eCD4Ig
											r10098	24	-1	9.3	eCD4-IgG2-v26-LS	10 mg/kg	eCD4Ig
											r10098	28	-1	9.3	eCD4-IgG2-v26-LS	10 mg/kg	eCD4Ig
											r11091	0	.	6.58	eCD4-IgG2-v26-LS	10 mg/kg	eCD4Ig
											r11091	1	1.993911137	6.58	eCD4-IgG2-v26-LS	10 mg/kg	eCD4Ig
											r11091	3	1.646736476	6.58	eCD4-IgG2-v26-LS	10 mg/kg	eCD4Ig
											r11091	7	1.53509554	6.58	eCD4-IgG2-v26-LS	10 mg/kg	eCD4Ig
											r11091	10	1.371038015	6.58	eCD4-IgG2-v26-LS	10 mg/kg	eCD4Ig
											r11091	14	-1	6.58	eCD4-IgG2-v26-LS	10 mg/kg	eCD4Ig
											r11091	17	-1	6.58	eCD4-IgG2-v26-LS	10 mg/kg	eCD4Ig
											r11091	21	-1	6.58	eCD4-IgG2-v26-LS	10 mg/kg	eCD4Ig
											r11091	24	-1	6.58	eCD4-IgG2-v26-LS	10 mg/kg	eCD4Ig
											r11091	28	-1	6.58	eCD4-IgG2-v26-LS	10 mg/kg	eCD4Ig
											r13039	0	.	5.33	eCD4-IgG2-v26-LS	10 mg/kg	eCD4Ig
											r13039	1	1.972491053	5.33	eCD4-IgG2-v26-LS	10 mg/kg	eCD4Ig
											r13039	3	1.575647249	5.33	eCD4-IgG2-v26-LS	10 mg/kg	eCD4Ig
											r13039	7	1.499270592	5.33	eCD4-IgG2-v26-LS	10 mg/kg	eCD4Ig
											r13039	10	1.287622826	5.33	eCD4-IgG2-v26-LS	10 mg/kg	eCD4Ig
											r13039	14	-1	5.33	eCD4-IgG2-v26-LS	10 mg/kg	eCD4Ig
											r13039	17	-1	5.33	eCD4-IgG2-v26-LS	10 mg/kg	eCD4Ig
											r13039	21	-1	5.33	eCD4-IgG2-v26-LS	10 mg/kg	eCD4Ig
											r13039	24	-1	5.33	eCD4-IgG2-v26-LS	10 mg/kg	eCD4Ig
											r13039	28	-1	5.33	eCD4-IgG2-v26-LS	10 mg/kg	eCD4Ig
											r12075	0	.	4.88	eCD4-IgG2-v26	30 mg/kg	eCD4Ig
											r12075	1	2.354247065	4.88	eCD4-IgG2-v26	30 mg/kg	eCD4Ig
											r12075	3	1.988297521	4.88	eCD4-IgG2-v26	30 mg/kg	eCD4Ig
											r12075	7	1.517690039	4.88	eCD4-IgG2-v26	30 mg/kg	eCD4Ig
											r12075	10	1.223462972	4.88	eCD4-IgG2-v26	30 mg/kg	eCD4Ig
											r12075	14	0.439395307	4.88	eCD4-IgG2-v26	30 mg/kg	eCD4Ig
											r12075	17	-1	4.88	eCD4-IgG2-v26	30 mg/kg	eCD4Ig
											r12075	21	-1	4.88	eCD4-IgG2-v26	30 mg/kg	eCD4Ig
											r12075	24	-1	4.88	eCD4-IgG2-v26	30 mg/kg	eCD4Ig
											r12075	28	-1	4.88	eCD4-IgG2-v26	30 mg/kg	eCD4Ig
											r13025	0	.	6.25	eCD4-IgG2-v26	30 mg/kg	eCD4Ig
											r13025	1	2.338856936	6.25	eCD4-IgG2-v26	30 mg/kg	eCD4Ig
											r13025	3	1.848955202	6.25	eCD4-IgG2-v26	30 mg/kg	eCD4Ig
											r13025	7	1.437215211	6.25	eCD4-IgG2-v26	30 mg/kg	eCD4Ig
											r13025	10	1.139510724	6.25	eCD4-IgG2-v26	30 mg/kg	eCD4Ig
											r13025	14	-1	6.25	eCD4-IgG2-v26	30 mg/kg	eCD4Ig
											r13025	17	-1	6.25	eCD4-IgG2-v26	30 mg/kg	eCD4Ig
											r13025	21	-1	6.25	eCD4-IgG2-v26	30 mg/kg	eCD4Ig
											r13025	24	-1	6.25	eCD4-IgG2-v26	30 mg/kg	eCD4Ig
											r13025	28	-1	6.25	eCD4-IgG2-v26	30 mg/kg	eCD4Ig
											rhbh51	0	.	7.82	eCD4-IgG2-v26	30 mg/kg	eCD4Ig
											rhbh51	1	2.313735331	7.82	eCD4-IgG2-v26	30 mg/kg	eCD4Ig
											rhbh51	3	1.764083657	7.82	eCD4-IgG2-v26	30 mg/kg	eCD4Ig
											rhbh51	7	1.255771898	7.82	eCD4-IgG2-v26	30 mg/kg	eCD4Ig
											rhbh51	10	0.968561231	7.82	eCD4-IgG2-v26	30 mg/kg	eCD4Ig
											rhbh51	14	-1	7.82	eCD4-IgG2-v26	30 mg/kg	eCD4Ig
											rhbh51	17	-1	7.82	eCD4-IgG2-v26	30 mg/kg	eCD4Ig
											rhbh51	21	-1	7.82	eCD4-IgG2-v26	30 mg/kg	eCD4Ig
											rhbh51	24	-1	7.82	eCD4-IgG2-v26	30 mg/kg	eCD4Ig
											rhbh51	28	-1	7.82	eCD4-IgG2-v26	30 mg/kg	eCD4Ig
											r14019	0	.	3.88	eCD4-IgG1-v34-LS	1 mg/kg	eCD4Ig
											r14019	1	1.167709352	3.88	eCD4-IgG1-v34-LS	1 mg/kg	eCD4Ig
											r14019	3	0.87238866	3.88	eCD4-IgG1-v34-LS	1 mg/kg	eCD4Ig
											r14019	7	0.592932449	3.88	eCD4-IgG1-v34-LS	1 mg/kg	eCD4Ig
											r14019	10	0.468471914	3.88	eCD4-IgG1-v34-LS	1 mg/kg	eCD4Ig
											r14019	14	-0.2796881	3.88	eCD4-IgG1-v34-LS	1 mg/kg	eCD4Ig
											r14019	17	-1	3.88	eCD4-IgG1-v34-LS	1 mg/kg	eCD4Ig
											r14019	21	-1	3.88	eCD4-IgG1-v34-LS	1 mg/kg	eCD4Ig
											r14019	24	-1	3.88	eCD4-IgG1-v34-LS	1 mg/kg	eCD4Ig
											r14019	28	-1	3.88	eCD4-IgG1-v34-LS	1 mg/kg	eCD4Ig
											r15002	0	.	3.62	eCD4-IgG1-v34-LS	1 mg/kg	eCD4Ig
											r15002	1	1.024270725	3.62	eCD4-IgG1-v34-LS	1 mg/kg	eCD4Ig
											r15002	3	0.743471939	3.62	eCD4-IgG1-v34-LS	1 mg/kg	eCD4Ig
											r15002	7	0.415199623	3.62	eCD4-IgG1-v34-LS	1 mg/kg	eCD4Ig
											r15002	10	0.221805318	3.62	eCD4-IgG1-v34-LS	1 mg/kg	eCD4Ig
											r15002	14	-0.257254843	3.62	eCD4-IgG1-v34-LS	1 mg/kg	eCD4Ig
											r15002	17	-1	3.62	eCD4-IgG1-v34-LS	1 mg/kg	eCD4Ig
											r15002	21	-1	3.62	eCD4-IgG1-v34-LS	1 mg/kg	eCD4Ig
											r15002	24	-1	3.62	eCD4-IgG1-v34-LS	1 mg/kg	eCD4Ig
											r15002	28	-1	3.62	eCD4-IgG1-v34-LS	1 mg/kg	eCD4Ig
											r15041	0	.	3.56	eCD4-IgG1-v34-LS	1 mg/kg	eCD4Ig
											r15041	1	0.862256072	3.56	eCD4-IgG1-v34-LS	1 mg/kg	eCD4Ig
											r15041	3	0.533014114	3.56	eCD4-IgG1-v34-LS	1 mg/kg	eCD4Ig
											r15041	7	0.314798584	3.56	eCD4-IgG1-v34-LS	1 mg/kg	eCD4Ig
											r15041	10	0.007683141	3.56	eCD4-IgG1-v34-LS	1 mg/kg	eCD4Ig
											r15041	14	-1	3.56	eCD4-IgG1-v34-LS	1 mg/kg	eCD4Ig
											r15041	17	-1	3.56	eCD4-IgG1-v34-LS	1 mg/kg	eCD4Ig
											r15041	21	-1	3.56	eCD4-IgG1-v34-LS	1 mg/kg	eCD4Ig
											r15041	24	-1	3.56	eCD4-IgG1-v34-LS	1 mg/kg	eCD4Ig
											r15041	28	-1	3.56	eCD4-IgG1-v34-LS	1 mg/kg	eCD4Ig
											r11095	0	-0.332080315	6.54	eCD4-IgG1-v34-LS	30 mg/kg	ADA
											r11095	1	-0.395773947	6.54	eCD4-IgG1-v34-LS	30 mg/kg	ADA
											r11095	3	-0.492819023	6.54	eCD4-IgG1-v34-LS	30 mg/kg	ADA
											r11095	7	-0.509339347	6.54	eCD4-IgG1-v34-LS	30 mg/kg	ADA
											r11095	10	-0.360015752	6.54	eCD4-IgG1-v34-LS	30 mg/kg	ADA
											r11095	14	0.183269844	6.54	eCD4-IgG1-v34-LS	30 mg/kg	ADA
											r11095	17	0.446304114	6.54	eCD4-IgG1-v34-LS	30 mg/kg	ADA
											r11095	21	0.43512738	6.54	eCD4-IgG1-v34-LS	30 mg/kg	ADA
											r11095	24	0.300051732	6.54	eCD4-IgG1-v34-LS	30 mg/kg	ADA
											r11095	28	0.252003021	6.54	eCD4-IgG1-v34-LS	30 mg/kg	ADA
											r11095	31	0.306532248	6.54	eCD4-IgG1-v34-LS	30 mg/kg	ADA
											r12069	0	-0.557520231	5.6	eCD4-IgG1-v34-LS	30 mg/kg	ADA
											r12069	1	-0.55129368	5.6	eCD4-IgG1-v34-LS	30 mg/kg	ADA
											r12069	3	-0.545917729	5.6	eCD4-IgG1-v34-LS	30 mg/kg	ADA
											r12069	7	-0.450996738	5.6	eCD4-IgG1-v34-LS	30 mg/kg	ADA
											r12069	10	-0.286089646	5.6	eCD4-IgG1-v34-LS	30 mg/kg	ADA
											r12069	14	0.03120642	5.6	eCD4-IgG1-v34-LS	30 mg/kg	ADA
											r12069	17	0.343703932	5.6	eCD4-IgG1-v34-LS	30 mg/kg	ADA
											r12069	21	0.452016566	5.6	eCD4-IgG1-v34-LS	30 mg/kg	ADA
											r12069	24	0.319418389	5.6	eCD4-IgG1-v34-LS	30 mg/kg	ADA
											r12069	28	0.248953615	5.6	eCD4-IgG1-v34-LS	30 mg/kg	ADA
											r12069	31	0.335758693	5.6	eCD4-IgG1-v34-LS	30 mg/kg	ADA
											r14012	0	-0.437112619	4.76	eCD4-IgG1-v34-LS	30 mg/kg	ADA
											r14012	1	-0.607303047	4.76	eCD4-IgG1-v34-LS	30 mg/kg	ADA
											r14012	3	-0.646853454	4.76	eCD4-IgG1-v34-LS	30 mg/kg	ADA
											r14012	7	-0.548981548	4.76	eCD4-IgG1-v34-LS	30 mg/kg	ADA
											r14012	10	-0.508638306	4.76	eCD4-IgG1-v34-LS	30 mg/kg	ADA
											r14012	14	0.064270753	4.76	eCD4-IgG1-v34-LS	30 mg/kg	ADA
											r14012	17	0.142389466	4.76	eCD4-IgG1-v34-LS	30 mg/kg	ADA
											r14012	21	0.421192468	4.76	eCD4-IgG1-v34-LS	30 mg/kg	ADA
											r14012	24	0.441223674	4.76	eCD4-IgG1-v34-LS	30 mg/kg	ADA
											r14012	28	0.392784858	4.76	eCD4-IgG1-v34-LS	30 mg/kg	ADA
											r14012	31	0.411030147	4.76	eCD4-IgG1-v34-LS	30 mg/kg	ADA
											r12005	0	-0.452225295	6.54	eCD4-IgG1-v34-LS	10 mg/kg	ADA
											r12005	1	-0.423083044	6.54	eCD4-IgG1-v34-LS	10 mg/kg	ADA
											r12005	3	-0.516412703	6.54	eCD4-IgG1-v34-LS	10 mg/kg	ADA
											r12005	7	-0.5551748	6.54	eCD4-IgG1-v34-LS	10 mg/kg	ADA
											r12005	10	-0.380384994	6.54	eCD4-IgG1-v34-LS	10 mg/kg	ADA
											r12005	14	0.447313109	6.54	eCD4-IgG1-v34-LS	10 mg/kg	ADA
											r12005	17	0.462023445	6.54	eCD4-IgG1-v34-LS	10 mg/kg	ADA
											r12005	21	0.46456406	6.54	eCD4-IgG1-v34-LS	10 mg/kg	ADA
											r12005	24	0.448319765	6.54	eCD4-IgG1-v34-LS	10 mg/kg	ADA
											r12005	28	0.429025157	6.54	eCD4-IgG1-v34-LS	10 mg/kg	ADA
											r12005	31	0.446304114	6.54	eCD4-IgG1-v34-LS	10 mg/kg	ADA
											r13100	0	-0.588380294	5.81	eCD4-IgG1-v34-LS	10 mg/kg	ADA
											r13100	1	-0.47820835	5.81	eCD4-IgG1-v34-LS	10 mg/kg	ADA
											r13100	3	-0.565431096	5.81	eCD4-IgG1-v34-LS	10 mg/kg	ADA
											r13100	7	-0.197568374	5.81	eCD4-IgG1-v34-LS	10 mg/kg	ADA
											r13100	10	-0.286929674	5.81	eCD4-IgG1-v34-LS	10 mg/kg	ADA
											r13100	14	0.46886404	5.81	eCD4-IgG1-v34-LS	10 mg/kg	ADA
											r13100	17	0.469085299	5.81	eCD4-IgG1-v34-LS	10 mg/kg	ADA
											r13100	21	0.450095076	5.81	eCD4-IgG1-v34-LS	10 mg/kg	ADA
											r13100	24	0.372083109	5.81	eCD4-IgG1-v34-LS	10 mg/kg	ADA
											r13100	28	0.43031698	5.81	eCD4-IgG1-v34-LS	10 mg/kg	ADA
											r13100	31	0.404833717	5.81	eCD4-IgG1-v34-LS	10 mg/kg	ADA
											r14008	0	-0.681936665	4.29	eCD4-IgG1-v34-LS	10 mg/kg	ADA
											r14008	1	-0.246800086	4.29	eCD4-IgG1-v34-LS	10 mg/kg	ADA
											r14008	3	-0.582528307	4.29	eCD4-IgG1-v34-LS	10 mg/kg	ADA
											r14008	7	-0.585862638	4.29	eCD4-IgG1-v34-LS	10 mg/kg	ADA
											r14008	10	-0.272865576	4.29	eCD4-IgG1-v34-LS	10 mg/kg	ADA
											r14008	14	0.459769316	4.29	eCD4-IgG1-v34-LS	10 mg/kg	ADA
											r14008	17	0.46322088	4.29	eCD4-IgG1-v34-LS	10 mg/kg	ADA
											r14008	21	0.447623098	4.29	eCD4-IgG1-v34-LS	10 mg/kg	ADA
											r14008	24	0.447390627	4.29	eCD4-IgG1-v34-LS	10 mg/kg	ADA
											r14008	28	0.424636665	4.29	eCD4-IgG1-v34-LS	10 mg/kg	ADA
											r14008	31	0.436003536	4.29	eCD4-IgG1-v34-LS	10 mg/kg	ADA
											r13007	0	-0.262012674	4.98	eCD4-IgG1-v34	30 mg/kg	ADA
											r13007	1	-0.206558867	4.98	eCD4-IgG1-v34	30 mg/kg	ADA
											r13007	3	-0.424812155	4.98	eCD4-IgG1-v34	30 mg/kg	ADA
											r13007	7	-0.547446937	4.98	eCD4-IgG1-v34	30 mg/kg	ADA
											r13007	10	-0.266000713	4.98	eCD4-IgG1-v34	30 mg/kg	ADA
											r13007	14	0.302006061	4.98	eCD4-IgG1-v34	30 mg/kg	ADA
											r13007	17	0.336659823	4.98	eCD4-IgG1-v34	30 mg/kg	ADA
											r13007	21	0.396635167	4.98	eCD4-IgG1-v34	30 mg/kg	ADA
											r13007	24	0.434089638	4.98	eCD4-IgG1-v34	30 mg/kg	ADA
											r13007	28	0.450249108	4.98	eCD4-IgG1-v34	30 mg/kg	ADA
											r13007	31	0.419707981	4.98	eCD4-IgG1-v34	30 mg/kg	ADA
											r13021	0	-0.455311978	6.06	eCD4-IgG1-v34	30 mg/kg	ADA
											r13021	1	-0.409492538	6.06	eCD4-IgG1-v34	30 mg/kg	ADA
											r13021	3	-0.42078822	6.06	eCD4-IgG1-v34	30 mg/kg	ADA
											r13021	7	-0.326058001	6.06	eCD4-IgG1-v34	30 mg/kg	ADA
											r13021	10	-0.208660296	6.06	eCD4-IgG1-v34	30 mg/kg	ADA
											r13021	14	0.374656713	6.06	eCD4-IgG1-v34	30 mg/kg	ADA
											r13021	17	0.467386093	6.06	eCD4-IgG1-v34	30 mg/kg	ADA
											r13021	21	0.466051626	6.06	eCD4-IgG1-v34	30 mg/kg	ADA
											r13021	24	0.464340485	6.06	eCD4-IgG1-v34	30 mg/kg	ADA
											r13021	28	0.467163966	6.06	eCD4-IgG1-v34	30 mg/kg	ADA
											r13021	31	0.469895619	6.06	eCD4-IgG1-v34	30 mg/kg	ADA
											r14026	0	-0.589222767	4.69	eCD4-IgG1-v34	30 mg/kg	ADA
											r14026	1	-0.235823868	4.69	eCD4-IgG1-v34	30 mg/kg	ADA
											r14026	3	-0.261219442	4.69	eCD4-IgG1-v34	30 mg/kg	ADA
											r14026	7	-0.518557371	4.69	eCD4-IgG1-v34	30 mg/kg	ADA
											r14026	10	-0.195860568	4.69	eCD4-IgG1-v34	30 mg/kg	ADA
											r14026	14	0.234643808	4.69	eCD4-IgG1-v34	30 mg/kg	ADA
											r14026	17	0.407560849	4.69	eCD4-IgG1-v34	30 mg/kg	ADA
											r14026	21	0.44770056	4.69	eCD4-IgG1-v34	30 mg/kg	ADA
											r14026	24	0.437750563	4.69	eCD4-IgG1-v34	30 mg/kg	ADA
											r14026	28	0.445993182	4.69	eCD4-IgG1-v34	30 mg/kg	ADA
											r14026	31	0.451018452	4.69	eCD4-IgG1-v34	30 mg/kg	ADA
											r11036	0	-0.723538196	5.63	eCD4-IgG2-v26-LS	30 mg/kg	ADA
											r11036	1	-0.846185136	5.63	eCD4-IgG2-v26-LS	30 mg/kg	ADA
											r11036	3	-0.871277716	5.63	eCD4-IgG2-v26-LS	30 mg/kg	ADA
											r11036	7	-0.741123371	5.63	eCD4-IgG2-v26-LS	30 mg/kg	ADA
											r11036	10	-0.219682688	5.63	eCD4-IgG2-v26-LS	30 mg/kg	ADA
											r11036	14	-0.2915791	5.63	eCD4-IgG2-v26-LS	30 mg/kg	ADA
											r11036	17	-0.263205245	5.63	eCD4-IgG2-v26-LS	30 mg/kg	ADA
											r11036	21	-0.195519811	5.63	eCD4-IgG2-v26-LS	30 mg/kg	ADA
											r11036	24	-0.311135432	5.63	eCD4-IgG2-v26-LS	30 mg/kg	ADA
											r11036	28	-0.444905551	5.63	eCD4-IgG2-v26-LS	30 mg/kg	ADA
											r11098	0	-0.797239313	7.2	eCD4-IgG2-v26-LS	30 mg/kg	ADA
											r11098	1	-0.868060705	7.2	eCD4-IgG2-v26-LS	30 mg/kg	ADA
											r11098	3	-0.801342913	7.2	eCD4-IgG2-v26-LS	30 mg/kg	ADA
											r11098	7	-0.811071516	7.2	eCD4-IgG2-v26-LS	30 mg/kg	ADA
											r11098	10	-0.722390786	7.2	eCD4-IgG2-v26-LS	30 mg/kg	ADA
											r11098	14	-0.588380294	7.2	eCD4-IgG2-v26-LS	30 mg/kg	ADA
											r11098	17	-0.421934116	7.2	eCD4-IgG2-v26-LS	30 mg/kg	ADA
											r11098	21	-0.019769309	7.2	eCD4-IgG2-v26-LS	30 mg/kg	ADA
											r11098	24	-0.327902142	7.2	eCD4-IgG2-v26-LS	30 mg/kg	ADA
											r11098	28	-0.36552273	7.2	eCD4-IgG2-v26-LS	30 mg/kg	ADA
											r13026	0	-0.850780887	5.52	eCD4-IgG2-v26-LS	30 mg/kg	ADA
											r13026	1	-0.948847478	5.52	eCD4-IgG2-v26-LS	30 mg/kg	ADA
											r13026	3	-0.887730232	5.52	eCD4-IgG2-v26-LS	30 mg/kg	ADA
											r13026	7	-0.658565475	5.52	eCD4-IgG2-v26-LS	30 mg/kg	ADA
											r13026	10	-0.749579998	5.52	eCD4-IgG2-v26-LS	30 mg/kg	ADA
											r13026	14	0.073351702	5.52	eCD4-IgG2-v26-LS	30 mg/kg	ADA
											r13026	17	0.170114969	5.52	eCD4-IgG2-v26-LS	30 mg/kg	ADA
											r13026	21	-0.050854048	5.52	eCD4-IgG2-v26-LS	30 mg/kg	ADA
											r13026	24	-0.17327748	5.52	eCD4-IgG2-v26-LS	30 mg/kg	ADA
											r13026	28	-0.207958689	5.52	eCD4-IgG2-v26-LS	30 mg/kg	ADA
											r10098	0	-0.794524963	9.3	eCD4-IgG2-v26-LS	10 mg/kg	ADA
											r10098	1	-0.906578315	9.3	eCD4-IgG2-v26-LS	10 mg/kg	ADA
											r10098	3	-0.91721463	9.3	eCD4-IgG2-v26-LS	10 mg/kg	ADA
											r10098	7	-0.941194513	9.3	eCD4-IgG2-v26-LS	10 mg/kg	ADA
											r10098	10	-0.628932138	9.3	eCD4-IgG2-v26-LS	10 mg/kg	ADA
											r10098	14	0.007961033	9.3	eCD4-IgG2-v26-LS	10 mg/kg	ADA
											r10098	17	0.045518563	9.3	eCD4-IgG2-v26-LS	10 mg/kg	ADA
											r10098	21	0.072249898	9.3	eCD4-IgG2-v26-LS	10 mg/kg	ADA
											r10098	24	0.025305865	9.3	eCD4-IgG2-v26-LS	10 mg/kg	ADA
											r10098	28	0.039810554	9.3	eCD4-IgG2-v26-LS	10 mg/kg	ADA
											r11091	0	-0.954677021	6.58	eCD4-IgG2-v26-LS	10 mg/kg	ADA
											r11091	1	-1.045757491	6.58	eCD4-IgG2-v26-LS	10 mg/kg	ADA
											r11091	3	-1.038578906	6.58	eCD4-IgG2-v26-LS	10 mg/kg	ADA
											r11091	7	-0.933674075	6.58	eCD4-IgG2-v26-LS	10 mg/kg	ADA
											r11091	10	-0.566230166	6.58	eCD4-IgG2-v26-LS	10 mg/kg	ADA
											r11091	14	-0.329290405	6.58	eCD4-IgG2-v26-LS	10 mg/kg	ADA
											r11091	17	-0.319664487	6.58	eCD4-IgG2-v26-LS	10 mg/kg	ADA
											r11091	21	-0.292855812	6.58	eCD4-IgG2-v26-LS	10 mg/kg	ADA
											r11091	24	-0.213248578	6.58	eCD4-IgG2-v26-LS	10 mg/kg	ADA
											r11091	28	-0.295849483	6.58	eCD4-IgG2-v26-LS	10 mg/kg	ADA
											r13039	0	-0.92628165	5.33	eCD4-IgG2-v26-LS	10 mg/kg	ADA
											r13039	1	-0.960585881	5.33	eCD4-IgG2-v26-LS	10 mg/kg	ADA
											r13039	3	-1.078313525	5.33	eCD4-IgG2-v26-LS	10 mg/kg	ADA
											r13039	7	-0.93930216	5.33	eCD4-IgG2-v26-LS	10 mg/kg	ADA
											r13039	10	-0.37675071	5.33	eCD4-IgG2-v26-LS	10 mg/kg	ADA
											r13039	14	-0.086981316	5.33	eCD4-IgG2-v26-LS	10 mg/kg	ADA
											r13039	17	-0.15459186	5.33	eCD4-IgG2-v26-LS	10 mg/kg	ADA
											r13039	21	-0.211478113	5.33	eCD4-IgG2-v26-LS	10 mg/kg	ADA
											r13039	24	-0.109299602	5.33	eCD4-IgG2-v26-LS	10 mg/kg	ADA
											r13039	28	-0.177178355	5.33	eCD4-IgG2-v26-LS	10 mg/kg	ADA
											r12075	0	-0.522878745	4.88	eCD4-IgG2-v26	30 mg/kg	ADA
											r12075	1	-0.675717545	4.88	eCD4-IgG2-v26	30 mg/kg	ADA
											r12075	3	-0.615288257	4.88	eCD4-IgG2-v26	30 mg/kg	ADA
											r12075	7	-0.419645339	4.88	eCD4-IgG2-v26	30 mg/kg	ADA
											r12075	10	-0.046481919	4.88	eCD4-IgG2-v26	30 mg/kg	ADA
											r12075	14	-0.207258214	4.88	eCD4-IgG2-v26	30 mg/kg	ADA
											r12075	17	-0.211478113	4.88	eCD4-IgG2-v26	30 mg/kg	ADA
											r12075	21	-0.18243463	4.88	eCD4-IgG2-v26	30 mg/kg	ADA
											r12075	24	-0.085921415	4.88	eCD4-IgG2-v26	30 mg/kg	ADA
											r12075	28	0.033021445	4.88	eCD4-IgG2-v26	30 mg/kg	ADA
											r13025	0	-0.877784122	6.25	eCD4-IgG2-v26	30 mg/kg	ADA
											r13025	1	-0.819587367	6.25	eCD4-IgG2-v26	30 mg/kg	ADA
											r13025	3	-0.816730156	6.25	eCD4-IgG2-v26	30 mg/kg	ADA
											r13025	7	-0.835647144	6.25	eCD4-IgG2-v26	30 mg/kg	ADA
											r13025	10	-0.519993057	6.25	eCD4-IgG2-v26	30 mg/kg	ADA
											r13025	14	-0.156455788	6.25	eCD4-IgG2-v26	30 mg/kg	ADA
											r13025	17	-0.20238627	6.25	eCD4-IgG2-v26	30 mg/kg	ADA
											r13025	21	-0.069815348	6.25	eCD4-IgG2-v26	30 mg/kg	ADA
											r13025	24	-0.066765871	6.25	eCD4-IgG2-v26	30 mg/kg	ADA
											r13025	28	0.067442843	6.25	eCD4-IgG2-v26	30 mg/kg	ADA
											rhbh51	0	-0.552067134	7.82	eCD4-IgG2-v26	30 mg/kg	ADA
											rhbh51	1	-0.577574324	7.82	eCD4-IgG2-v26	30 mg/kg	ADA
											rhbh51	3	-0.479516467	7.82	eCD4-IgG2-v26	30 mg/kg	ADA
											rhbh51	7	-0.542875374	7.82	eCD4-IgG2-v26	30 mg/kg	ADA
											rhbh51	10	-0.002176919	7.82	eCD4-IgG2-v26	30 mg/kg	ADA
											rhbh51	14	0.069298012	7.82	eCD4-IgG2-v26	30 mg/kg	ADA
											rhbh51	17	-0.022276395	7.82	eCD4-IgG2-v26	30 mg/kg	ADA
											rhbh51	21	-0.126679398	7.82	eCD4-IgG2-v26	30 mg/kg	ADA
											rhbh51	24	-0.109020403	7.82	eCD4-IgG2-v26	30 mg/kg	ADA
											rhbh51	28	-0.134896025	7.82	eCD4-IgG2-v26	30 mg/kg	ADA
											r14019	0	-0.316052869	3.88	eCD4-IgG1-v34-LS	1 mg/kg	ADA
											r14019	1	-0.258848401	3.88	eCD4-IgG1-v34-LS	1 mg/kg	ADA
											r14019	3	-0.327440372	3.88	eCD4-IgG1-v34-LS	1 mg/kg	ADA
											r14019	7	-0.329290405	3.88	eCD4-IgG1-v34-LS	1 mg/kg	ADA
											r14019	10	-0.202040356	3.88	eCD4-IgG1-v34-LS	1 mg/kg	ADA
											r14019	14	0.198657087	3.88	eCD4-IgG1-v34-LS	1 mg/kg	ADA
											r14019	17	0.223106381	3.88	eCD4-IgG1-v34-LS	1 mg/kg	ADA
											r14019	21	-0.083546051	3.88	eCD4-IgG1-v34-LS	1 mg/kg	ADA
											r14019	24	-0.00414552	3.88	eCD4-IgG1-v34-LS	1 mg/kg	ADA
											r14019	28	-0.106793247	3.88	eCD4-IgG1-v34-LS	1 mg/kg	ADA
											r15002	0	-0.467245621	3.62	eCD4-IgG1-v34-LS	1 mg/kg	ADA
											r15002	1	-0.462810774	3.62	eCD4-IgG1-v34-LS	1 mg/kg	ADA
											r15002	3	-0.133122186	3.62	eCD4-IgG1-v34-LS	1 mg/kg	ADA
											r15002	7	-0.215382707	3.62	eCD4-IgG1-v34-LS	1 mg/kg	ADA
											r15002	10	-0.179470151	3.62	eCD4-IgG1-v34-LS	1 mg/kg	ADA
											r15002	14	0.061075324	3.62	eCD4-IgG1-v34-LS	1 mg/kg	ADA
											r15002	17	0.1151	3.62	eCD4-IgG1-v34-LS	1 mg/kg	ADA
											r15002	21	0.183127429	3.62	eCD4-IgG1-v34-LS	1 mg/kg	ADA
											r15002	24	0.261619677	3.62	eCD4-IgG1-v34-LS	1 mg/kg	ADA
											r15002	28	0.186391216	3.62	eCD4-IgG1-v34-LS	1 mg/kg	ADA
											r15041	0	-0.357041121	3.56	eCD4-IgG1-v34-LS	1 mg/kg	ADA
											r15041	1	-0.678815973	3.56	eCD4-IgG1-v34-LS	1 mg/kg	ADA
											r15041	3	-0.450996738	3.56	eCD4-IgG1-v34-LS	1 mg/kg	ADA
											r15041	7	-0.702239489	3.56	eCD4-IgG1-v34-LS	1 mg/kg	ADA
											r15041	10	-0.026410377	3.56	eCD4-IgG1-v34-LS	1 mg/kg	ADA
											r15041	14	0.127428778	3.56	eCD4-IgG1-v34-LS	1 mg/kg	ADA
											r15041	17	-0.069815348	3.56	eCD4-IgG1-v34-LS	1 mg/kg	ADA
											r15041	21	0.019739233	3.56	eCD4-IgG1-v34-LS	1 mg/kg	ADA
											r15041	24	-0.122340756	3.56	eCD4-IgG1-v34-LS	1 mg/kg	ADA
											r15041	28	-0.085128182	3.56	eCD4-IgG1-v34-LS	1 mg/kg	ADA
