# Supplementary material for: Estimation of the in vivo neutralization potency of eCD4Ig and conditions for AAV-mediated production for SHIV long-term remission
Source: Sci Adv. 2022 Jan 12;8(2):eabj5666. doi: 10.1126/sciadv.abj5666 (PMC8754410; doi:10.1126/sciadv.abj5666)
Supplement: Supplementary file 2 — Data files S1 to S4 [file sciadv.abj5666_data_files_s1_to_s4.zip › sciadv.abj5666_data_file_s2.csv]

** This data file contain eCD4Ig data from infected animals (infusion)											ID	time(day)	Log10(data)	Weight	eCD4Ig type	eCD4Ig dose	Measured	Dose
	** observed data in on log10 scale										r13015	0	.	5.05	eCD4Ig	30 mg/kg	eCD4Ig	First
	** -1 repersent data below 0.1 ug/mL										r13015	1	2.257475297	5.05	eCD4Ig	30 mg/kg	eCD4Ig	.
											r13015	3	2.105581029	5.05	eCD4Ig	30 mg/kg	eCD4Ig	.
											r13015	7	1.676868938	5.05	eCD4Ig	30 mg/kg	eCD4Ig	.
											r13015	10	1.364942903	5.05	eCD4Ig	30 mg/kg	eCD4Ig	.
											r13015	14	-1	5.05	eCD4Ig	30 mg/kg	eCD4Ig	.
											r13015	21	-1	5.05	eCD4Ig	30 mg/kg	eCD4Ig	.
											r13044	0	.	5.05	eCD4Ig	30 mg/kg	eCD4Ig	First
											r13044	1	2.249806922	5.05	eCD4Ig	30 mg/kg	eCD4Ig	.
											r13044	3	1.986506017	5.05	eCD4Ig	30 mg/kg	eCD4Ig	.
											r13044	7	1.676883104	5.05	eCD4Ig	30 mg/kg	eCD4Ig	.
											r13044	10	1.081291127	5.05	eCD4Ig	30 mg/kg	eCD4Ig	.
											r13044	14	0.942125619	5.05	eCD4Ig	30 mg/kg	eCD4Ig	.
											r13044	21	-1	5.05	eCD4Ig	30 mg/kg	eCD4Ig	.
											r13070	0	.	5.05	eCD4Ig	30 mg/kg	eCD4Ig	First
											r13070	1	2.248290406	5.05	eCD4Ig	30 mg/kg	eCD4Ig	.
											r13070	3	1.914555121	5.05	eCD4Ig	30 mg/kg	eCD4Ig	.
											r13070	7	1.438025318	5.05	eCD4Ig	30 mg/kg	eCD4Ig	.
											r13070	10	1.564947377	5.05	eCD4Ig	30 mg/kg	eCD4Ig	.
											r13070	14	1.387321117	5.05	eCD4Ig	30 mg/kg	eCD4Ig	.
											r13070	21	0.432308854	5.05	eCD4Ig	30 mg/kg	eCD4Ig	.
											r13092	0	.	5.05	eCD4Ig	30 mg/kg	eCD4Ig	First
											r13092	1	2.402324157	5.05	eCD4Ig	30 mg/kg	eCD4Ig	.
											r13092	3	2.036172007	5.05	eCD4Ig	30 mg/kg	eCD4Ig	.
											r13092	7	1.629356379	5.05	eCD4Ig	30 mg/kg	eCD4Ig	.
											r13092	10	1.39874878	5.05	eCD4Ig	30 mg/kg	eCD4Ig	.
											r13092	14	0.467210178	5.05	eCD4Ig	30 mg/kg	eCD4Ig	.
											r13092	21	0.086973105	5.05	eCD4Ig	30 mg/kg	eCD4Ig	.
											r12060	0	.	6.01	eCD4Ig	30 mg/kg	eCD4Ig	First
											r12060	0.98	2.199293769	6.01	eCD4Ig	30 mg/kg	eCD4Ig	.
											r12060	3.01	1.747993792	6.01	eCD4Ig	30 mg/kg	eCD4Ig	.
											r12060	7	1.465356079	6.01	eCD4Ig	30 mg/kg	eCD4Ig	Second
											r12060	7.98	1.76127365	6.01	eCD4Ig	30 mg/kg	eCD4Ig	.
											r12060	10.01	1.409597894	6.01	eCD4Ig	30 mg/kg	eCD4Ig	.
											r12060	14	0.656347011	6.01	eCD4Ig	30 mg/kg	eCD4Ig	.
											r12060	17.01	-0.752829816	6.01	eCD4Ig	30 mg/kg	eCD4Ig	.
											r12060	21	-1	6.01	eCD4Ig	30 mg/kg	eCD4Ig	.
											r12060	24.01	-1	6.01	eCD4Ig	30 mg/kg	eCD4Ig	.
											r12060	28	-1	6.01	eCD4Ig	30 mg/kg	eCD4Ig	.
											r12060	31.01	-1	6.01	eCD4Ig	30 mg/kg	eCD4Ig	.
											r12060	38.01	-1	6.01	eCD4Ig	30 mg/kg	eCD4Ig	.
											r12060	41.02	-1	6.01	eCD4Ig	30 mg/kg	eCD4Ig	.
											r12060	42	.	6.01	eCD4Ig	30 mg/kg	eCD4Ig	Third
											r12060	42.98	1.214016312	6.01	eCD4Ig	30 mg/kg	eCD4Ig	.
											r12060	45.01	1.249381579	6.01	eCD4Ig	30 mg/kg	eCD4Ig	.
											r12060	49	0.103164119	6.01	eCD4Ig	30 mg/kg	eCD4Ig	.
											r12060	52.01	-1	6.01	eCD4Ig	30 mg/kg	eCD4Ig	.
											r12060	56	-1	6.01	eCD4Ig	30 mg/kg	eCD4Ig	.
											r12060	59.01	-1	6.01	eCD4Ig	30 mg/kg	eCD4Ig	.
											r13040	0	.	5.04	eCD4Ig	30 mg/kg	eCD4Ig	First
											r13040	0.98	2.106780552	5.04	eCD4Ig	30 mg/kg	eCD4Ig	.
											r13040	3.01	1.609076468	5.04	eCD4Ig	30 mg/kg	eCD4Ig	.
											r13040	7	1.478091686	5.04	eCD4Ig	30 mg/kg	eCD4Ig	Second
											r13040	7.98	1.948814405	5.04	eCD4Ig	30 mg/kg	eCD4Ig	.
											r13040	10.01	1.435953244	5.04	eCD4Ig	30 mg/kg	eCD4Ig	.
											r13040	14	0.231287577	5.04	eCD4Ig	30 mg/kg	eCD4Ig	.
											r13040	17.01	-1	5.04	eCD4Ig	30 mg/kg	eCD4Ig	.
											r13040	21	-1	5.04	eCD4Ig	30 mg/kg	eCD4Ig	.
											r13040	24.01	-1	5.04	eCD4Ig	30 mg/kg	eCD4Ig	.
											r13040	28	-1	5.04	eCD4Ig	30 mg/kg	eCD4Ig	.
											r13040	31.01	-1	5.04	eCD4Ig	30 mg/kg	eCD4Ig	.
											r13040	38.01	-1	5.04	eCD4Ig	30 mg/kg	eCD4Ig	.
											r13040	41.02	-1	5.04	eCD4Ig	30 mg/kg	eCD4Ig	.
											r13040	42	.	5.04	eCD4Ig	30 mg/kg	eCD4Ig	Third
											r13040	42.98	1.780283028	5.04	eCD4Ig	30 mg/kg	eCD4Ig	.
											r13040	45.01	0.36435078	5.04	eCD4Ig	30 mg/kg	eCD4Ig	.
											r13040	49	-0.288288917	5.04	eCD4Ig	30 mg/kg	eCD4Ig	.
											r13040	52.01	-0.63765892	5.04	eCD4Ig	30 mg/kg	eCD4Ig	.
											r13040	56	-0.588301186	5.04	eCD4Ig	30 mg/kg	eCD4Ig	.
											r13040	59.01	-0.521969128	5.04	eCD4Ig	30 mg/kg	eCD4Ig	.
											r13066	0	.	7.29	eCD4Ig	30 mg/kg	eCD4Ig	First
											r13066	0.98	2.757288809	7.29	eCD4Ig	30 mg/kg	eCD4Ig	.
											r13066	3.01	1.919316	7.29	eCD4Ig	30 mg/kg	eCD4Ig	.
											r13066	7	2.002479246	7.29	eCD4Ig	30 mg/kg	eCD4Ig	Second
											r13066	7.98	2.416783086	7.29	eCD4Ig	30 mg/kg	eCD4Ig	.
											r13066	10.01	1.999589658	7.29	eCD4Ig	30 mg/kg	eCD4Ig	.
											r13066	14	1.469935948	7.29	eCD4Ig	30 mg/kg	eCD4Ig	.
											r13066	17.01	1.049591278	7.29	eCD4Ig	30 mg/kg	eCD4Ig	.
											r13066	21	-0.597150783	7.29	eCD4Ig	30 mg/kg	eCD4Ig	.
											r13066	24.01	-0.625112409	7.29	eCD4Ig	30 mg/kg	eCD4Ig	.
											r13066	28	-0.667860599	7.29	eCD4Ig	30 mg/kg	eCD4Ig	.
											r13066	31.01	-0.740246097	7.29	eCD4Ig	30 mg/kg	eCD4Ig	.
											r13066	42	.	7.29	eCD4Ig	30 mg/kg	eCD4Ig	Third
											r13066	42.98	1.702519454	7.29	eCD4Ig	30 mg/kg	eCD4Ig	.
											r13066	45.01	0.455229307	7.29	eCD4Ig	30 mg/kg	eCD4Ig	.
											r13066	49	-1	7.29	eCD4Ig	30 mg/kg	eCD4Ig	.
											r13066	52.01	-1	7.29	eCD4Ig	30 mg/kg	eCD4Ig	.
											r13066	56	-1	7.29	eCD4Ig	30 mg/kg	eCD4Ig	.
											r13066	59.01	-1	7.29	eCD4Ig	30 mg/kg	eCD4Ig	.
											r13085	0	.	5.27	eCD4Ig	30 mg/kg	eCD4Ig	First
											r13085	0.98	2.334774528	5.27	eCD4Ig	30 mg/kg	eCD4Ig	.
											r13085	3.01	1.706363718	5.27	eCD4Ig	30 mg/kg	eCD4Ig	.
											r13085	7	1.851902645	5.27	eCD4Ig	30 mg/kg	eCD4Ig	Second
											r13085	7.98	1.968397062	5.27	eCD4Ig	30 mg/kg	eCD4Ig	.
											r13085	10.01	1.500273259	5.27	eCD4Ig	30 mg/kg	eCD4Ig	.
											r13085	14	0.982252594	5.27	eCD4Ig	30 mg/kg	eCD4Ig	.
											r13085	17.01	-1	5.27	eCD4Ig	30 mg/kg	eCD4Ig	.
											r13085	21	-1	5.27	eCD4Ig	30 mg/kg	eCD4Ig	.
											r13085	24.01	-1	5.27	eCD4Ig	30 mg/kg	eCD4Ig	.
											r13085	28	-1	5.27	eCD4Ig	30 mg/kg	eCD4Ig	.
											r13085	31.01	-1	5.27	eCD4Ig	30 mg/kg	eCD4Ig	.
											r13085	38.01	-1	5.27	eCD4Ig	30 mg/kg	eCD4Ig	.
											r13085	41.02	-1	5.27	eCD4Ig	30 mg/kg	eCD4Ig	.
											r13085	42	.	5.27	eCD4Ig	30 mg/kg	eCD4Ig	Third
											r13085	42.98	1.397418542	5.27	eCD4Ig	30 mg/kg	eCD4Ig	.
											r13085	45.01	1.27485032	5.27	eCD4Ig	30 mg/kg	eCD4Ig	.
											r13085	49	-1	5.27	eCD4Ig	30 mg/kg	eCD4Ig	.
											r13085	52.01	-1	5.27	eCD4Ig	30 mg/kg	eCD4Ig	.
											r13085	56	-1	5.27	eCD4Ig	30 mg/kg	eCD4Ig	.
											r13085	59.01	-1	5.27	eCD4Ig	30 mg/kg	eCD4Ig	.
											r14017	0	.	5.06	eCD4Ig	30 mg/kg	eCD4Ig	First
											r14017	0.98	2.372992598	5.06	eCD4Ig	30 mg/kg	eCD4Ig	.
											r14017	3.01	1.571067745	5.06	eCD4Ig	30 mg/kg	eCD4Ig	.
											r14017	7	1.461990618	5.06	eCD4Ig	30 mg/kg	eCD4Ig	Second
											r14017	7.98	2.394705529	5.06	eCD4Ig	30 mg/kg	eCD4Ig	.
											r14017	10.01	1.942913072	5.06	eCD4Ig	30 mg/kg	eCD4Ig	.
											r14017	14	1.696562739	5.06	eCD4Ig	30 mg/kg	eCD4Ig	.
											r14017	17.01	1.386521438	5.06	eCD4Ig	30 mg/kg	eCD4Ig	.
											r14017	21	0.875897257	5.06	eCD4Ig	30 mg/kg	eCD4Ig	.
											r14017	24.01	0.285185637	5.06	eCD4Ig	30 mg/kg	eCD4Ig	.
											r14017	28	-1	5.06	eCD4Ig	30 mg/kg	eCD4Ig	.
											r14017	31.01	-1	5.06	eCD4Ig	30 mg/kg	eCD4Ig	.
											r14017	38.01	-1	5.06	eCD4Ig	30 mg/kg	eCD4Ig	.
											r14017	41.02	-1	5.06	eCD4Ig	30 mg/kg	eCD4Ig	.
											r14017	42	.	5.06	eCD4Ig	30 mg/kg	eCD4Ig	Third
											r14017	42.98	1.973444127	5.06	eCD4Ig	30 mg/kg	eCD4Ig	.
											r14017	45.01	1.895738759	5.06	eCD4Ig	30 mg/kg	eCD4Ig	.
											r14017	49	-0.172319982	5.06	eCD4Ig	30 mg/kg	eCD4Ig	.
											r14017	52.01	-0.473920602	5.06	eCD4Ig	30 mg/kg	eCD4Ig	.
											r14017	56	-1	5.06	eCD4Ig	30 mg/kg	eCD4Ig	.
											r14045	0	.	4.73	eCD4Ig	30 mg/kg	eCD4Ig	First
											r14045	0.98	2.365804418	4.73	eCD4Ig	30 mg/kg	eCD4Ig	.
											r14045	3.01	1.838968411	4.73	eCD4Ig	30 mg/kg	eCD4Ig	.
											r14045	7	1.744010169	4.73	eCD4Ig	30 mg/kg	eCD4Ig	Second
											r14045	7.98	2.492321684	4.73	eCD4Ig	30 mg/kg	eCD4Ig	.
											r14045	10.01	1.778912552	4.73	eCD4Ig	30 mg/kg	eCD4Ig	.
											r14045	14	0.902455236	4.73	eCD4Ig	30 mg/kg	eCD4Ig	.
											r14045	17.01	-1	4.73	eCD4Ig	30 mg/kg	eCD4Ig	.
											r14045	21	-1	4.73	eCD4Ig	30 mg/kg	eCD4Ig	.
											r14045	24.01	-1	4.73	eCD4Ig	30 mg/kg	eCD4Ig	.
											r14045	28	-1	4.73	eCD4Ig	30 mg/kg	eCD4Ig	.
											r14045	31.5	-1	4.73	eCD4Ig	30 mg/kg	eCD4Ig	.
											r14045	38.01	-1	4.73	eCD4Ig	30 mg/kg	eCD4Ig	.
											r14045	41.02	-1	4.73	eCD4Ig	30 mg/kg	eCD4Ig	.
											r14045	42	.	4.73	eCD4Ig	30 mg/kg	eCD4Ig	Third
											r14045	42.98	1.786359387	4.73	eCD4Ig	30 mg/kg	eCD4Ig	.
											r14045	45.01	0.307407672	4.73	eCD4Ig	30 mg/kg	eCD4Ig	.
											r14045	49	0.191272956	4.73	eCD4Ig	30 mg/kg	eCD4Ig	.
											r14045	52.01	-0.350864807	4.73	eCD4Ig	30 mg/kg	eCD4Ig	.
											r14048	0	.	4.04	eCD4Ig	30 mg/kg	eCD4Ig	First
											r14048	0.98	2.324940396	4.04	eCD4Ig	30 mg/kg	eCD4Ig	.
											r14048	3.01	1.664134156	4.04	eCD4Ig	30 mg/kg	eCD4Ig	.
											r14048	7	1.518994556	4.04	eCD4Ig	30 mg/kg	eCD4Ig	Second
											r14048	7.98	2.519290501	4.04	eCD4Ig	30 mg/kg	eCD4Ig	.
											r14048	10.01	2.034361301	4.04	eCD4Ig	30 mg/kg	eCD4Ig	.
											r14048	14	1.526919629	4.04	eCD4Ig	30 mg/kg	eCD4Ig	.
											r14048	17.01	0.545556238	4.04	eCD4Ig	30 mg/kg	eCD4Ig	.
											r14048	21	-1	4.04	eCD4Ig	30 mg/kg	eCD4Ig	.
											r14048	24.01	-1	4.04	eCD4Ig	30 mg/kg	eCD4Ig	.
											r14048	28	-1	4.04	eCD4Ig	30 mg/kg	eCD4Ig	.
											r14048	31.01	-1	4.04	eCD4Ig	30 mg/kg	eCD4Ig	.
											r14048	38.01	-1	4.04	eCD4Ig	30 mg/kg	eCD4Ig	.
											r14048	41.02	-1	4.04	eCD4Ig	30 mg/kg	eCD4Ig	.
											r14048	42	.	4.04	eCD4Ig	30 mg/kg	eCD4Ig	Third
											r14048	42.98	1.872852917	4.04	eCD4Ig	30 mg/kg	eCD4Ig	.
											r14048	45.01	1.540944436	4.04	eCD4Ig	30 mg/kg	eCD4Ig	.
											r14048	49	-0.51547951	4.04	eCD4Ig	30 mg/kg	eCD4Ig	.
											r14048	52.01	-0.836901268	4.04	eCD4Ig	30 mg/kg	eCD4Ig	.
											r14084	0	2.826074803	3.99	eCD4Ig	30 mg/kg	eCD4Ig	First
											r14084	0.98	2.535472739	3.99	eCD4Ig	30 mg/kg	eCD4Ig	.
											r14084	3.01	2.107814169	3.99	eCD4Ig	30 mg/kg	eCD4Ig	.
											r14084	7	1.514614817	3.99	eCD4Ig	30 mg/kg	eCD4Ig	Second
											r14084	7.98	1.793915558	3.99	eCD4Ig	30 mg/kg	eCD4Ig	.
											r14084	10.01	1.515387904	3.99	eCD4Ig	30 mg/kg	eCD4Ig	.
											r14084	14	0.731020507	3.99	eCD4Ig	30 mg/kg	eCD4Ig	.
											r14084	17.01	-0.569376776	3.99	eCD4Ig	30 mg/kg	eCD4Ig	.
											r14084	21	-1	3.99	eCD4Ig	30 mg/kg	eCD4Ig	.
											r14084	24.01	-1	3.99	eCD4Ig	30 mg/kg	eCD4Ig	.
											r14084	28	-1	3.99	eCD4Ig	30 mg/kg	eCD4Ig	.
											r14084	31.01	-1	3.99	eCD4Ig	30 mg/kg	eCD4Ig	.
											r14084	38.01	-1	3.99	eCD4Ig	30 mg/kg	eCD4Ig	.
											r14084	41.02	-1	3.99	eCD4Ig	30 mg/kg	eCD4Ig	.
											r14084	42	1.514614817	3.99	eCD4Ig	30 mg/kg	eCD4Ig	Third
											r14084	42.98	1.958099671	3.99	eCD4Ig	30 mg/kg	eCD4Ig	.
											r14084	45.01	1.75464299	3.99	eCD4Ig	30 mg/kg	eCD4Ig	.
											r14084	49	0.176284043	3.99	eCD4Ig	30 mg/kg	eCD4Ig	.
											r14084	52.01	-0.365632577	3.99	eCD4Ig	30 mg/kg	eCD4Ig	.
											r14084	56	-0.415507076	3.99	eCD4Ig	30 mg/kg	eCD4Ig	.
											r14084	59.01	-0.403396308	3.99	eCD4Ig	30 mg/kg	eCD4Ig	.
