# Supplementary material for: Estimation of the in vivo neutralization potency of eCD4Ig and conditions for AAV-mediated production for SHIV long-term remission
Source: Sci Adv. 2022 Jan 12;8(2):eabj5666. doi: 10.1126/sciadv.abj5666 (PMC8754410; doi:10.1126/sciadv.abj5666)
Supplement: Supplementary file 2 — Data files S1 to S4 [file sciadv.abj5666_data_files_s1_to_s4.zip › sciadv.abj5666_data_file_s3.csv]

** This data file contain HIV Viral load data from infected animals receiving eCD4Ig in infusion form											ID	time(day)	Log10(data)	ytype	Infection_status	Weight
	** observed data in on log10 scale										r13015	0	1.16	HIV	Primary	5.05
											r13015	7	5.58	HIV	Primary	5.05
	** 1.16 repersent HIV VL data below 1.16 copies/mL										r13015	14	6.08	HIV	Primary	5.05
											r13015	21	5.85	HIV	Primary	5.05
											r13015	28	4.99	HIV	Primary	5.05
											r13015	35	5.04	HIV	Primary	5.05
											r13015	42	4.57	HIV	ART	5.05
											r13015	49	1.4	HIV	ART	5.05
											r13015	56	1.16	HIV	ART	5.05
											r13015	63	1.16	HIV	ART	5.05
											r13015	100	1.16	HIV	ART	5.05
											r13015	150	1.16	HIV	ART	5.05
											r13015	200	1.16	HIV	ART	5.05
											r13015	263	1.16	HIV	ATI	5.05
											r13015	277	3.9	HIV	ATI	5.05
											r13015	291	4.18	HIV	ATI	5.05
											r13015	305	3.79	HIV	ATI	5.05
											r13015	319	4.11	HIV	ATI	5.05
											r13015	333	3.64	HIV	ATI	5.05
											r13015	347	3.4	HIV	ATI	5.05
											r13015	361	3.71	HIV	ATI	5.05
											r13015	375	3.2	HIV	ATI	5.05
											r13015	389	3.2	HIV	ATI	5.05
											r13015	403	3.18	HIV	ATI	5.05
											r13015	417	3.15	HIV	ATI	5.05
											r13015	453	.	HIV	eCD4Ig_late	5.05
											r13015	454	2.45	HIV	eCD4Ig_late	5.05
											r13015	456	1.4	HIV	eCD4Ig_late	5.05
											r13015	460	1.16	HIV	eCD4Ig_late	5.05
											r13015	463	1.16	HIV	eCD4Ig_late	5.05
											r13015	467	2.6	HIV	eCD4Ig_late	5.05
											r13015	474	3.3	HIV	eCD4Ig_late	5.05
											r13015	488	2.67	HIV	eCD4Ig_late	5.05
											r13015	502	2.98	HIV	eCD4Ig_late	5.05
											r13015	516	2.88	HIV	eCD4Ig_late	5.05
											r13044	0	1.16	HIV	Primary	5.05
											r13044	7	7.48	HIV	Primary	5.05
											r13044	14	6.59	HIV	Primary	5.05
											r13044	21	6.26	HIV	Primary	5.05
											r13044	28	6.04	HIV	Primary	5.05
											r13044	35	5.48	HIV	Primary	5.05
											r13044	42	4.95	HIV	ART	5.05
											r13044	49	2.89	HIV	ART	5.05
											r13044	56	2.34	HIV	ART	5.05
											r13044	63	1.16	HIV	ART	5.05
											r13044	100	1.16	HIV	ART	5.05
											r13044	150	1.16	HIV	ART	5.05
											r13044	200	1.16	HIV	ART	5.05
											r13044	263	1.16	HIV	ATI	5.05
											r13044	277	1.6	HIV	ATI	5.05
											r13044	291	5.73	HIV	ATI	5.05
											r13044	305	4.08	HIV	ATI	5.05
											r13044	319	4.6	HIV	ATI	5.05
											r13044	333	4.23	HIV	ATI	5.05
											r13044	347	3.85	HIV	ATI	5.05
											r13044	361	3.85	HIV	ATI	5.05
											r13044	375	3.79	HIV	ATI	5.05
											r13044	389	3.73	HIV	ATI	5.05
											r13044	403	3.89	HIV	ATI	5.05
											r13044	417	3.28	HIV	ATI	5.05
											r13044	453	.	HIV	eCD4Ig_late	5.05
											r13044	454	3.15	HIV	eCD4Ig_late	5.05
											r13044	456	1.81	HIV	eCD4Ig_late	5.05
											r13044	460	1.4	HIV	eCD4Ig_late	5.05
											r13044	463	1.4	HIV	eCD4Ig_late	5.05
											r13044	467	1.18	HIV	eCD4Ig_late	5.05
											r13044	474	3	HIV	eCD4Ig_late	5.05
											r13044	488	3.36	HIV	eCD4Ig_late	5.05
											r13044	516	2.76	HIV	eCD4Ig_late	5.05
											r13070	0	1.16	HIV	Primary	5.05
											r13070	7	5.92	HIV	Primary	5.05
											r13070	14	5.94	HIV	Primary	5.05
											r13070	21	4.96	HIV	Primary	5.05
											r13070	28	3.76	HIV	Primary	5.05
											r13070	35	4.15	HIV	ART	5.05
											r13070	42	3.08	HIV	ART	5.05
											r13070	49	1.16	HIV	ART	5.05
											r13070	56	1.16	HIV	ART	5.05
											r13070	63	1.16	HIV	ART	5.05
											r13070	100	1.16	HIV	ART	5.05
											r13070	150	1.16	HIV	ART	5.05
											r13070	200	1.16	HIV	ART	5.05
											r13070	263	1.16	HIV	ATI	5.05
											r13070	277	3.71	HIV	ATI	5.05
											r13070	291	2.18	HIV	ATI	5.05
											r13070	305	2.46	HIV	ATI	5.05
											r13070	319	3.32	HIV	ATI	5.05
											r13070	333	3.53	HIV	ATI	5.05
											r13070	347	3.41	HIV	ATI	5.05
											r13070	361	3.3	HIV	ATI	5.05
											r13070	375	3.43	HIV	ATI	5.05
											r13070	389	3.45	HIV	ATI	5.05
											r13070	403	3.85	HIV	ATI	5.05
											r13070	439	.	HIV	eCD4Ig_late	5.05
											r13070	440	2.88	HIV	eCD4Ig_late	5.05
											r13070	442	1.81	HIV	eCD4Ig_late	5.05
											r13070	446	1.4	HIV	eCD4Ig_late	5.05
											r13070	449	1.16	HIV	eCD4Ig_late	5.05
											r13070	453	1.16	HIV	eCD4Ig_late	5.05
											r13070	460	3.51	HIV	eCD4Ig_late	5.05
											r13070	474	2.97	HIV	eCD4Ig_late	5.05
											r13070	502	3.15	HIV	eCD4Ig_late	5.05
											r13092	0	1.16	HIV	Primary	5.05
											r13092	7	5.43	HIV	Primary	5.05
											r13092	14	6.72	HIV	Primary	5.05
											r13092	21	6	HIV	Primary	5.05
											r13092	28	5.43	HIV	Primary	5.05
											r13092	35	5.28	HIV	Primary	5.05
											r13092	42	5.08	HIV	ART	5.05
											r13092	49	2.2	HIV	ART	5.05
											r13092	56	1.18	HIV	ART	5.05
											r13092	100	1.16	HIV	ART	5.05
											r13092	150	1.16	HIV	ART	5.05
											r13092	200	1.16	HIV	ART	5.05
											r13092	263	1.16	HIV	ATI	5.05
											r13092	277	4.32	HIV	ATI	5.05
											r13092	291	4.08	HIV	ATI	5.05
											r13092	305	4.83	HIV	ATI	5.05
											r13092	319	5.72	HIV	ATI	5.05
											r13092	333	3.08	HIV	ATI	5.05
											r13092	347	3.53	HIV	ATI	5.05
											r13092	361	4.34	HIV	ATI	5.05
											r13092	375	3.4	HIV	ATI	5.05
											r13092	389	3.43	HIV	ATI	5.05
											r13092	403	3.57	HIV	ATI	5.05
											r13092	417	3.45	HIV	ATI	5.05
											r13092	453	.	HIV	eCD4Ig_late	5.05
											r13092	454	2.43	HIV	eCD4Ig_late	5.05
											r13092	456	1.16	HIV	eCD4Ig_late	5.05
											r13092	460	1.16	HIV	eCD4Ig_late	5.05
											r13092	463	1.16	HIV	eCD4Ig_late	5.05
											r13092	467	2.79	HIV	eCD4Ig_late	5.05
											r13092	474	3.2	HIV	eCD4Ig_late	5.05
											r13092	488	2.69	HIV	eCD4Ig_late	5.05
											r13092	502	1.6	HIV	eCD4Ig_late	5.05
											r13092	516	2.41	HIV	eCD4Ig_late	5.05
											r12060	0	1.16	HIV	Primary	6.01
											r12060	14	6.53	HIV	Primary	6.01
											r12060	28	5.53	HIV	Primary	6.01
											r12060	42	5.36	HIV	Primary	6.01
											r12060	56	4.99	HIV	Primary	6.01
											r12060	70	4.89	HIV	Primary	6.01
											r12060	84	5.08	HIV	eCD4Ig_early	6.01
											r12060	87.01	4.08	HIV	eCD4Ig_early	6.01
											r12060	91	2.92	HIV	eCD4Ig_early	6.01
											r12060	91.98	2.69	HIV	eCD4Ig_early	6.01
											r12060	98	3.15	HIV	eCD4Ig_early	6.01
											r12060	101.01	4.59	HIV	eCD4Ig_early	6.01
											r12060	105	4.56	HIV	eCD4Ig_early	6.01
											r12060	108.01	4.2	HIV	eCD4Ig_early	6.01
											r12060	112	3.77	HIV	eCD4Ig_early	6.01
											r12060	115.01	3.75	HIV	eCD4Ig_early	6.01
											r12060	119	3.84	HIV	eCD4Ig_early	6.01
											r12060	122.01	4.08	HIV	eCD4Ig_early	6.01
											r12060	125.02	4.08	HIV	eCD4Ig_early	6.01
											r12060	126	.	HIV	eCD4Ig_early	6.01
											r12060	129.01	2.85	HIV	eCD4Ig_early	6.01
											r12060	133	3.2	HIV	eCD4Ig_early	6.01
											r12060	136.01	3.85	HIV	eCD4Ig_early	6.01
											r12060	140	3.92	HIV	eCD4Ig_early	6.01
											r12060	143.01	4.15	HIV	eCD4Ig_early	6.01
											r12060	147	4.08	HIV	eCD4Ig_early	6.01
											r12060	154	3.98	HIV	eCD4Ig_early	6.01
											r12060	168	4.2	HIV	eCD4Ig_early	6.01
											r12060	182	3.97	HIV	eCD4Ig_early	6.01
											r13040	0	1.16	HIV	Primary	5.04
											r13040	14	6.53	HIV	Primary	5.04
											r13040	28	6.04	HIV	Primary	5.04
											r13040	42	5.46	HIV	Primary	5.04
											r13040	56	3.66	HIV	Primary	5.04
											r13040	70	3.18	HIV	Primary	5.04
											r13040	84	3.26	HIV	eCD4Ig_early	5.04
											r13040	87.01	2.4	HIV	eCD4Ig_early	5.04
											r13040	91	1.4	HIV	eCD4Ig_early	5.04
											r13040	94.01	1.4	HIV	eCD4Ig_early	5.04
											r13040	98	2.48	HIV	eCD4Ig_early	5.04
											r13040	101.01	3.26	HIV	eCD4Ig_early	5.04
											r13040	105	3.67	HIV	eCD4Ig_early	5.04
											r13040	108.01	3.89	HIV	eCD4Ig_early	5.04
											r13040	112	2.95	HIV	eCD4Ig_early	5.04
											r13040	115.01	2.67	HIV	eCD4Ig_early	5.04
											r13040	119	2.11	HIV	eCD4Ig_early	5.04
											r13040	122.01	2.32	HIV	eCD4Ig_early	5.04
											r13040	125.02	2.15	HIV	eCD4Ig_early	5.04
											r13040	126	.	HIV	eCD4Ig_early	5.04
											r13040	129.01	2	HIV	eCD4Ig_early	5.04
											r13040	133	2.15	HIV	eCD4Ig_early	5.04
											r13040	136.01	1.81	HIV	eCD4Ig_early	5.04
											r13040	140	2.3	HIV	eCD4Ig_early	5.04
											r13040	143.01	2.81	HIV	eCD4Ig_early	5.04
											r13040	147	2.97	HIV	eCD4Ig_early	5.04
											r13040	154	1.6	HIV	eCD4Ig_early	5.04
											r13040	168	2.73	HIV	eCD4Ig_early	5.04
											r13040	182	1.81	HIV	eCD4Ig_early	5.04
											r13066	0	1.16	HIV	Primary	7.29
											r13066	14	6.93	HIV	Primary	7.29
											r13066	28	5.18	HIV	Primary	7.29
											r13066	42	5.26	HIV	Primary	7.29
											r13066	56	4.36	HIV	Primary	7.29
											r13066	70	4.81	HIV	Primary	7.29
											r13066	84	4.67	HIV	eCD4Ig_early	7.29
											r13066	87.01	3.53	HIV	eCD4Ig_early	7.29
											r13066	91	2.45	HIV	eCD4Ig_early	7.29
											r13066	94.01	2.18	HIV	eCD4Ig_early	7.29
											r13066	98	2.64	HIV	eCD4Ig_early	7.29
											r13066	101.01	3.63	HIV	eCD4Ig_early	7.29
											r13066	105	4.56	HIV	eCD4Ig_early	7.29
											r13066	108.01	4.58	HIV	eCD4Ig_early	7.29
											r13066	112	3.8	HIV	eCD4Ig_early	7.29
											r13066	115.01	3.93	HIV	eCD4Ig_early	7.29
											r13066	119	3.89	HIV	eCD4Ig_early	7.29
											r13066	122.01	4	HIV	eCD4Ig_early	7.29
											r13066	125.02	3.94	HIV	eCD4Ig_early	7.29
											r13066	126	.	HIV	eCD4Ig_early	7.29
											r13066	129.01	3.28	HIV	eCD4Ig_early	7.29
											r13066	133	3.26	HIV	eCD4Ig_early	7.29
											r13066	136.01	3.75	HIV	eCD4Ig_early	7.29
											r13066	140	4.2	HIV	eCD4Ig_early	7.29
											r13066	143.01	4.34	HIV	eCD4Ig_early	7.29
											r13066	147	4.08	HIV	eCD4Ig_early	7.29
											r13066	154	4	HIV	eCD4Ig_early	7.29
											r13066	168	4.23	HIV	eCD4Ig_early	7.29
											r13066	182	3.76	HIV	eCD4Ig_early	7.29
											r13085	0	1.16	HIV	Primary	5.27
											r13085	14	6.36	HIV	Primary	5.27
											r13085	28	6.2	HIV	Primary	5.27
											r13085	42	6.08	HIV	Primary	5.27
											r13085	56	5.11	HIV	Primary	5.27
											r13085	70	4.76	HIV	Primary	5.27
											r13085	84	4.76	HIV	eCD4Ig_early	5.27
											r13085	87.01	3.85	HIV	eCD4Ig_early	5.27
											r13085	91	2.72	HIV	eCD4Ig_early	5.27
											r13085	94.01	2.61	HIV	eCD4Ig_early	5.27
											r13085	98	2.9	HIV	eCD4Ig_early	5.27
											r13085	101.01	4.38	HIV	eCD4Ig_early	5.27
											r13085	105	5.11	HIV	eCD4Ig_early	5.27
											r13085	108.01	5.08	HIV	eCD4Ig_early	5.27
											r13085	112	3.94	HIV	eCD4Ig_early	5.27
											r13085	115.01	3.77	HIV	eCD4Ig_early	5.27
											r13085	119	3.82	HIV	eCD4Ig_early	5.27
											r13085	122.01	4.15	HIV	eCD4Ig_early	5.27
											r13085	125.02	4.23	HIV	eCD4Ig_early	5.27
											r13085	126	.	HIV	eCD4Ig_early	5.27
											r13085	129.01	3.11	HIV	eCD4Ig_early	5.27
											r13085	133	3.4	HIV	eCD4Ig_early	5.27
											r13085	136.01	3.9	HIV	eCD4Ig_early	5.27
											r13085	140	3.98	HIV	eCD4Ig_early	5.27
											r13085	143.01	4.08	HIV	eCD4Ig_early	5.27
											r13085	147	3.82	HIV	eCD4Ig_early	5.27
											r13085	154	4.11	HIV	eCD4Ig_early	5.27
											r13085	168	4.11	HIV	eCD4Ig_early	5.27
											r13085	182	4.04	HIV	eCD4Ig_early	5.27
											r14017	0	1.16	HIV	Primary	5.06
											r14017	14	7.23	HIV	Primary	5.06
											r14017	28	6.48	HIV	Primary	5.06
											r14017	42	5.79	HIV	Primary	5.06
											r14017	56	5.6	HIV	Primary	5.06
											r14017	70	5.73	HIV	Primary	5.06
											r14017	84	5.72	HIV	eCD4Ig_early	5.06
											r14017	87.01	4.65	HIV	eCD4Ig_early	5.06
											r14017	91	3.34	HIV	eCD4Ig_early	5.06
											r14017	94.01	3.26	HIV	eCD4Ig_early	5.06
											r14017	98	4.23	HIV	eCD4Ig_early	5.06
											r14017	101.01	4.28	HIV	eCD4Ig_early	5.06
											r14017	105	4.46	HIV	eCD4Ig_early	5.06
											r14017	108.01	4.86	HIV	eCD4Ig_early	5.06
											r14017	112	4.45	HIV	eCD4Ig_early	5.06
											r14017	115.01	4.4	HIV	eCD4Ig_early	5.06
											r14017	119	4.53	HIV	eCD4Ig_early	5.06
											r14017	122.01	4.75	HIV	eCD4Ig_early	5.06
											r14017	125.02	4.4	HIV	eCD4Ig_early	5.06
											r14017	126	.	HIV	eCD4Ig_early	5.06
											r14017	129.01	2.85	HIV	eCD4Ig_early	5.06
											r14017	133	3.04	HIV	eCD4Ig_early	5.06
											r14017	136.01	3.99	HIV	eCD4Ig_early	5.06
											r14017	140	4.87	HIV	eCD4Ig_early	5.06
											r14017	143.01	4.9	HIV	eCD4Ig_early	5.06
											r14017	147	4.45	HIV	eCD4Ig_early	5.06
											r14017	154	4.11	HIV	eCD4Ig_early	5.06
											r14017	168	4.11	HIV	eCD4Ig_early	5.06
											r14017	182	4.3	HIV	eCD4Ig_early	5.06
											r14045	0	1.16	HIV	Primary	4.73
											r14045	14	7.75	HIV	Primary	4.73
											r14045	28	6.26	HIV	Primary	4.73
											r14045	42	5.41	HIV	Primary	4.73
											r14045	56	4.66	HIV	Primary	4.73
											r14045	70	4.75	HIV	Primary	4.73
											r14045	84	4.91	HIV	eCD4Ig_early	4.73
											r14045	91	4	HIV	eCD4Ig_early	4.73
											r14045	94.01	2.97	HIV	eCD4Ig_early	4.73
											r14045	101.01	2.8	HIV	eCD4Ig_early	4.73
											r14045	105	3.72	HIV	eCD4Ig_early	4.73
											r14045	108.01	5.11	HIV	eCD4Ig_early	4.73
											r14045	112	4.15	HIV	eCD4Ig_early	4.73
											r14045	115.01	3.54	HIV	eCD4Ig_early	4.73
											r14045	119	2.88	HIV	eCD4Ig_early	4.73
											r14045	122.01	3.32	HIV	eCD4Ig_early	4.73
											r14045	125.02	4.08	HIV	eCD4Ig_early	4.73
											r14045	126	.	HIV	eCD4Ig_early	4.73
											r14045	129.01	4.28	HIV	eCD4Ig_early	4.73
											r14045	133	3.8	HIV	eCD4Ig_early	4.73
											r14045	140	2.6	HIV	eCD4Ig_early	4.73
											r14045	143.01	2.78	HIV	eCD4Ig_early	4.73
											r14045	147	3.86	HIV	eCD4Ig_early	4.73
											r14045	154	4.23	HIV	eCD4Ig_early	4.73
											r14045	168	3.9	HIV	eCD4Ig_early	4.73
											r14045	182	3.32	HIV	eCD4Ig_early	4.73
											r14048	0	1.16	HIV	Primary	4.04
											r14048	14	6.95	HIV	Primary	4.04
											r14048	28	5.59	HIV	Primary	4.04
											r14048	42	4.2	HIV	Primary	4.04
											r14048	56	2.98	HIV	Primary	4.04
											r14048	70	3.2	HIV	Primary	4.04
											r14048	84	2.98	HIV	eCD4Ig_early	4.04
											r14048	87.01	2.52	HIV	eCD4Ig_early	4.04
											r14048	91	1.4	HIV	eCD4Ig_early	4.04
											r14048	94.01	1.16	HIV	eCD4Ig_early	4.04
											r14048	98	1.16	HIV	eCD4Ig_early	4.04
											r14048	101.01	1.4	HIV	eCD4Ig_early	4.04
											r14048	105	3.08	HIV	eCD4Ig_early	4.04
											r14048	108.01	3.53	HIV	eCD4Ig_early	4.04
											r14048	115.01	2.89	HIV	eCD4Ig_early	4.04
											r14048	119	2.36	HIV	eCD4Ig_early	4.04
											r14048	122.01	2.38	HIV	eCD4Ig_early	4.04
											r14048	125.02	1.4	HIV	eCD4Ig_early	4.04
											r14048	126	.	HIV	eCD4Ig_early	4.04
											r14048	133	1.81	HIV	eCD4Ig_early	4.04
											r14048	136.01	2.6	HIV	eCD4Ig_early	4.04
											r14048	140	2.73	HIV	eCD4Ig_early	4.04
											r14048	143.01	2.77	HIV	eCD4Ig_early	4.04
											r14048	147	2.68	HIV	eCD4Ig_early	4.04
											r14048	154	1.4	HIV	eCD4Ig_early	4.04
											r14048	168	2.28	HIV	eCD4Ig_early	4.04
											r14048	182	2.3	HIV	eCD4Ig_early	4.04
											r14084	0	1.16	HIV	Primary	3.99
											r14084	14	6.76	HIV	Primary	3.99
											r14084	28	5.83	HIV	Primary	3.99
											r14084	42	5.53	HIV	Primary	3.99
											r14084	56	5.32	HIV	Primary	3.99
											r14084	70	5.2	HIV	Primary	3.99
											r14084	84	2.83	HIV	eCD4Ig_early	3.99
											r14084	87.01	3.91	HIV	eCD4Ig_early	3.99
											r14084	91	3.28	HIV	eCD4Ig_early	3.99
											r14084	94.01	3.28	HIV	eCD4Ig_early	3.99
											r14084	98	3.4	HIV	eCD4Ig_early	3.99
											r14084	101.01	4.76	HIV	eCD4Ig_early	3.99
											r14084	105	5.18	HIV	eCD4Ig_early	3.99
											r14084	108.01	5.08	HIV	eCD4Ig_early	3.99
											r14084	115.01	4.78	HIV	eCD4Ig_early	3.99
											r14084	119	4.77	HIV	eCD4Ig_early	3.99
											r14084	122.01	4.85	HIV	eCD4Ig_early	3.99
											r14084	125.02	4.83	HIV	eCD4Ig_early	3.99
											r14084	126	3.28	HIV	eCD4Ig_early	3.99
											r14084	129.01	3.2	HIV	eCD4Ig_early	3.99
											r14084	133	4.51	HIV	eCD4Ig_early	3.99
											r14084	136.01	5.08	HIV	eCD4Ig_early	3.99
											r14084	140	5.04	HIV	eCD4Ig_early	3.99
											r14084	143.01	5	HIV	eCD4Ig_early	3.99
											r14084	147	4.91	HIV	eCD4Ig_early	3.99
											r14084	154	4.76	HIV	eCD4Ig_early	3.99
											r14084	168	4.74	HIV	eCD4Ig_early	3.99
											r14084	182	4.65	HIV	eCD4Ig_early	3.99
