# Supplementary material for: Estimation of the in vivo neutralization potency of eCD4Ig and conditions for AAV-mediated production for SHIV long-term remission
Source: Sci Adv. 2022 Jan 12;8(2):eabj5666. doi: 10.1126/sciadv.abj5666 (PMC8754410; doi:10.1126/sciadv.abj5666)
Supplement: Supplementary file 2 — Data files S1 to S4 [file sciadv.abj5666_data_files_s1_to_s4.zip › sciadv.abj5666_data_file_s4.csv]

** This data file contain eCD4Ig and ADA data from uninfected animals receiving eCD4Ig in AAV form											ID	time(day)	Log10(data)	Weight	Measured
	** observed data in on log10 scale										2448	0	-1	8	eCD4Ig
	** -1 repersent data below 0.1 ug/mL										2448	14	0.997106668	8	eCD4Ig
											2448	28	1.17712654	8	eCD4Ig
											2448	42	0.985451624	8	eCD4Ig
											2448	56	0.761695451	8	eCD4Ig
											2448	70	0.632344199	8	eCD4Ig
											2448	84	0.502030611	8	eCD4Ig
											2448	98	0.350368596	8	eCD4Ig
											2448	112	0.423732339	8	eCD4Ig
											2448	126	0.561797367	8	eCD4Ig
											2448	140	0.470874089	8	eCD4Ig
											2448	154	0.440928121	8	eCD4Ig
											2448	168	0.534903966	8	eCD4Ig
											2448	182	0.590900769	8	eCD4Ig
											2448	196	0.583669552	8	eCD4Ig
											2448	210	0.53455443	8	eCD4Ig
											2448	224	0.401257131	8	eCD4Ig
											2448	238	0.583200928	8	eCD4Ig
											2448	266	0.676670569	8	eCD4Ig
											2448	280	0.624786863	8	eCD4Ig
											2448	294	0.922323043	8	eCD4Ig
											2448	308	0.738258775	8	eCD4Ig
											2448	322	0.762668138	8	eCD4Ig
											2448	336	0.755527357	8	eCD4Ig
											2448	350	0.942356143	8	eCD4Ig
											2448	364	1.031284824	8	eCD4Ig
											12080	0	-1	8	eCD4Ig
											12080	14	1.490483812	8	eCD4Ig
											12080	28	1.574939903	8	eCD4Ig
											12080	42	1.413559257	8	eCD4Ig
											12080	56	1.571355897	8	eCD4Ig
											12080	70	1.473241068	8	eCD4Ig
											12080	84	1.299634539	8	eCD4Ig
											12080	98	1.26380644	8	eCD4Ig
											12080	112	1.364947401	8	eCD4Ig
											12080	126	1.387831905	8	eCD4Ig
											12080	140	1.185251395	8	eCD4Ig
											12080	154	1.25652749	8	eCD4Ig
											12080	168	1.233680283	8	eCD4Ig
											12080	182	1.370641305	8	eCD4Ig
											12080	196	1.303432586	8	eCD4Ig
											12080	210	1.235928722	8	eCD4Ig
											12080	224	1.214463144	8	eCD4Ig
											12080	238	1.341160803	8	eCD4Ig
											12080	252	1.25267321	8	eCD4Ig
											12080	266	1.329111781	8	eCD4Ig
											12080	280	1.274441434	8	eCD4Ig
											12080	294	1.325276489	8	eCD4Ig
											12080	308	1.312841412	8	eCD4Ig
											12080	322	1.178033706	8	eCD4Ig
											12080	336	1.357481077	8	eCD4Ig
											12080	350	1.130583979	8	eCD4Ig
											12080	364	1.007236819	8	eCD4Ig
											13023	0	-1	8	eCD4Ig
											13023	14	1.386876914	8	eCD4Ig
											13023	28	1.556411302	8	eCD4Ig
											13023	42	0.854041011	8	eCD4Ig
											13023	56	0.956956747	8	eCD4Ig
											13023	70	1.0823699	8	eCD4Ig
											13023	84	0.89732969	8	eCD4Ig
											13023	98	0.713234847	8	eCD4Ig
											13023	112	0.653082206	8	eCD4Ig
											13023	126	0.822244794	8	eCD4Ig
											13023	140	0.8906642	8	eCD4Ig
											13023	154	0.83421419	8	eCD4Ig
											13023	168	0.839018244	8	eCD4Ig
											13023	182	0.807542943	8	eCD4Ig
											13023	196	0.800274518	8	eCD4Ig
											13023	210	0.874067272	8	eCD4Ig
											13023	224	0.851250886	8	eCD4Ig
											13023	238	0.892026168	8	eCD4Ig
											13023	252	0.868138446	8	eCD4Ig
											13023	266	1.08740373	8	eCD4Ig
											13023	280	1.141827461	8	eCD4Ig
											13023	294	0.884394745	8	eCD4Ig
											13023	308	0.921536657	8	eCD4Ig
											13023	322	0.965632488	8	eCD4Ig
											13023	336	1.101270601	8	eCD4Ig
											13023	350	0.938693708	8	eCD4Ig
											13023	364	1.140758743	8	eCD4Ig
											13058	0	-1	8	eCD4Ig
											13058	14	1.490483812	8	eCD4Ig
											13058	28	1.618064317	8	eCD4Ig
											13058	42	1.56176294	8	eCD4Ig
											13058	56	1.483812872	8	eCD4Ig
											13058	70	1.504771434	8	eCD4Ig
											13058	84	1.492856733	8	eCD4Ig
											13058	98	1.221426758	8	eCD4Ig
											13058	112	1.27831314	8	eCD4Ig
											13058	126	1.316313449	8	eCD4Ig
											13058	140	1.197605812	8	eCD4Ig
											13058	154	1.29805818	8	eCD4Ig
											13058	168	1.241860135	8	eCD4Ig
											13058	182	1.297798141	8	eCD4Ig
											13058	196	1.207985054	8	eCD4Ig
											13058	210	1.246639384	8	eCD4Ig
											13058	224	1.179966643	8	eCD4Ig
											13058	238	1.213494381	8	eCD4Ig
											13058	252	1.176118764	8	eCD4Ig
											13058	266	1.043744917	8	eCD4Ig
											13058	280	1.117660329	8	eCD4Ig
											13058	294	1.093030644	8	eCD4Ig
											13058	308	1.221224829	8	eCD4Ig
											13058	322	1.103599178	8	eCD4Ig
											13058	336	1.265231386	8	eCD4Ig
											13058	350	1.13991622	8	eCD4Ig
											13058	364	1.200687197	8	eCD4Ig
											180-10	0	-0.937579731	8	eCD4Ig
											180-10	14	1.257378424	8	eCD4Ig
											180-10	28	2.050606319	8	eCD4Ig
											180-10	42	2.230167049	8	eCD4Ig
											180-10	56	1.789810489	8	eCD4Ig
											180-10	91	1.251956951	8	eCD4Ig
											180-10	126	1.551417303	8	eCD4Ig
											180-10	154	1.884001925	8	eCD4Ig
											180-10	168	1.75151005	8	eCD4Ig
											180-10	182	1.803661923	8	eCD4Ig
											180-10	196	1.829882446	8	eCD4Ig
											180-10	259	1.234037042	8	eCD4Ig
											180-10	273	1.122577094	8	eCD4Ig
											180-10	343	1.245877963	8	eCD4Ig
											180-10	364	1.25014592	8	eCD4Ig
											180-10	413	1.328731688	8	eCD4Ig
											180-10	420	1.111362	8	eCD4Ig
											181-10	14	1.113824907	8	eCD4Ig
											181-10	28	2.010628522	8	eCD4Ig
											181-10	42	2.163502174	8	eCD4Ig
											181-10	56	1.946402618	8	eCD4Ig
											181-10	77	1.672623221	8	eCD4Ig
											181-10	91	1.904818293	8	eCD4Ig
											181-10	126	2.088206988	8	eCD4Ig
											181-10	140	2.080806804	8	eCD4Ig
											181-10	154	2.037506178	8	eCD4Ig
											181-10	168	1.668368722	8	eCD4Ig
											181-10	182	1.802374401	8	eCD4Ig
											181-10	196	1.789838815	8	eCD4Ig
											181-10	259	1.813211214	8	eCD4Ig
											181-10	273	1.955336614	8	eCD4Ig
											181-10	343	2.071194321	8	eCD4Ig
											181-10	364	1.862275722	8	eCD4Ig
											181-10	392	1.69603247	8	eCD4Ig
											181-10	413	1.794627445	8	eCD4Ig
											181-10	420	1.721975402	8	eCD4Ig
											265-10	0	-1.132285088	8	eCD4Ig
											265-10	14	1.276125038	8	eCD4Ig
											265-10	28	1.868850077	8	eCD4Ig
											265-10	42	1.838508414	8	eCD4Ig
											265-10	56	1.216370197	8	eCD4Ig
											265-10	77	1.009052752	8	eCD4Ig
											265-10	91	1.131140966	8	eCD4Ig
											265-10	126	1.767155866	8	eCD4Ig
											265-10	140	1.704750904	8	eCD4Ig
											265-10	154	1.716420734	8	eCD4Ig
											265-10	168	1.171551385	8	eCD4Ig
											265-10	182	1.171892682	8	eCD4Ig
											265-10	196	1.180709514	8	eCD4Ig
											265-10	259	1.349777407	8	eCD4Ig
											265-10	273	1.354985366	8	eCD4Ig
											265-10	343	1.411752331	8	eCD4Ig
											265-10	364	1.184695121	8	eCD4Ig
											265-10	392	1.272249814	8	eCD4Ig
											265-10	413	1.470116353	8	eCD4Ig
											265-10	420	1.485721426	8	eCD4Ig
											431-10	0	-2.383314479	8	eCD4Ig
											431-10	14	1.269459121	8	eCD4Ig
											431-10	28	2.096240336	8	eCD4Ig
											431-10	42	2.21978866	8	eCD4Ig
											431-10	56	1.891183188	8	eCD4Ig
											431-10	77	2.052993114	8	eCD4Ig
											431-10	91	1.915373608	8	eCD4Ig
											431-10	126	2.09798573	8	eCD4Ig
											431-10	140	2.032215703	8	eCD4Ig
											431-10	154	2.110185527	8	eCD4Ig
											431-10	168	1.909873558	8	eCD4Ig
											431-10	182	1.932308793	8	eCD4Ig
											431-10	196	1.797585872	8	eCD4Ig
											431-10	259	1.849399879	8	eCD4Ig
											431-10	273	1.994139394	8	eCD4Ig
											431-10	343	1.938563953	8	eCD4Ig
											431-10	364	1.728312908	8	eCD4Ig
											431-10	392	1.893871708	8	eCD4Ig
											431-10	413	1.659726095	8	eCD4Ig
											431-10	420	1.533517862	8	eCD4Ig
											2448	0	-0.665546249	8	ADA
											2448	14	-0.638272164	8	ADA
											2448	28	0.406028945	8	ADA
											2448	42	0.407730728	8	ADA
											2448	56	0.445759836	8	ADA
											2448	70	0.3818368	8	ADA
											2448	84	0.286007122	8	ADA
											2448	98	0.21005085	8	ADA
											2448	112	0.13225969	8	ADA
											2448	126	0.206663997	8	ADA
											2448	140	0.16669647	8	ADA
											2448	154	0.093771781	8	ADA
											2448	168	0.056142262	8	ADA
											2448	182	-0.031050319	8	ADA
											2448	196	-0.060480747	8	ADA
											2448	210	-0.207608311	8	ADA
											2448	224	-0.350665141	8	ADA
											2448	238	-0.337242168	8	ADA
											2448	252	-0.437707136	8	ADA
											12080	0	-0.91721463	8	ADA
											12080	14	-0.790484985	8	ADA
											12080	28	0.302330929	8	ADA
											12080	42	0.326335861	8	ADA
											12080	56	0.354108439	8	ADA
											12080	70	0.040997692	8	ADA
											12080	84	-0.204119983	8	ADA
											12080	98	-0.578396073	8	ADA
											12080	112	-0.677780705	8	ADA
											12080	126	-0.567030709	8	ADA
											12080	140	-0.675100503	8	ADA
											12080	154	-0.71219827	8	ADA
											12080	168	-0.73754891	8	ADA
											12080	182	-0.777283529	8	ADA
											12080	196	-0.692503962	8	ADA
											12080	210	-0.847711656	8	ADA
											12080	224	-0.872895202	8	ADA
											12080	238	-0.850780887	8	ADA
											12080	252	-0.913640169	8	ADA
											12080	266	-0.804100348	8	ADA
											12080	280	-0.844663963	8	ADA
											12080	294	-0.835647144	8	ADA
											12080	308	-0.847711656	8	ADA
											13023	0	-0.761953897	8	ADA
											13023	14	-0.649751982	8	ADA
											13023	28	0.36660971	8	ADA
											13023	42	0.257678575	8	ADA
											13023	56	0.424554977	8	ADA
											13023	70	0.252367514	8	ADA
											13023	84	0.022428371	8	ADA
											13023	98	-0.159266765	8	ADA
											13023	112	-0.233587153	8	ADA
											13023	126	-0.279509932	8	ADA
											13023	140	-0.293794458	8	ADA
											13023	154	-0.251037139	8	ADA
											13023	168	-0.326058001	8	ADA
											13023	182	-0.32330639	8	ADA
											13023	196	-0.385102784	8	ADA
											13023	210	-0.380906669	8	ADA
											13023	224	-0.432973634	8	ADA
											13023	238	-0.442492798	8	ADA
											13023	252	-0.401209493	8	ADA
											13023	266	-0.488116639	8	ADA
											13023	280	-0.468521083	8	ADA
											13023	294	-0.427128398	8	ADA
											13023	308	-0.384049948	8	ADA
											13058	0	-0.3400838	8	ADA
											13058	14	-0.565431096	8	ADA
											13058	28	0.358886204	8	ADA
											13058	42	0.389343311	8	ADA
											13058	56	0.06069784	8	ADA
											13058	70	-0.077793723	8	ADA
											13058	84	0.007747778	8	ADA
											13058	98	-0.377785977	8	ADA
											13058	112	-0.333482019	8	ADA
											13058	126	-0.577246059	8	ADA
											13058	140	-0.538651566	8	ADA
											13058	154	-0.364516253	8	ADA
											13058	168	-0.420216403	8	ADA
											13058	182	-0.477555766	8	ADA
											13058	196	-0.490797478	8	ADA
											13058	210	-0.568636236	8	ADA
											13058	224	-0.595166283	8	ADA
											13058	238	-0.621602099	8	ADA
											13058	252	-0.632644079	8	ADA
											13058	266	-0.578396073	8	ADA
											13058	280	-0.59345982	8	ADA
											13058	294	-0.627087997	8	ADA
											13058	308	-0.647817482	8	ADA
											180-10	0	-0.275314612	8	ADA
											180-10	14	-0.326979093	8	ADA
											180-10	28	-0.075204004	8	ADA
											180-10	42	-0.19314197	8	ADA
											180-10	126	-0.168770306	8	ADA
											180-10	140	-0.259637311	8	ADA
											180-10	154	-0.319664487	8	ADA
											180-10	168	-0.370590401	8	ADA
											180-10	182	-0.39739748	8	ADA
											180-10	196	-0.284832642	8	ADA
											180-10	259	-0.320118058	8	ADA
											180-10	273	-0.453457337	8	ADA
											180-10	343	-0.47820835	8	ADA
											180-10	364	-0.408935393	8	ADA
											180-10	392	-0.462180905	8	ADA
											180-10	413	-0.254925208	8	ADA
											180-10	420	-0.31202538	8	ADA
											181-10	0	-0.275314612	8	ADA
											181-10	14	-0.286509457	8	ADA
											181-10	28	-0.153044675	8	ADA
											181-10	42	-0.118615343	8	ADA
											181-10	126	-0.234331445	8	ADA
											181-10	140	-0.53165267	8	ADA
											181-10	154	-0.517126416	8	ADA
											181-10	168	-0.628932138	8	ADA
											181-10	182	-0.668572703	8	ADA
											181-10	196	-0.605548319	8	ADA
											181-10	259	-0.69572495	8	ADA
											181-10	273	-0.717831222	8	ADA
											181-10	343	-0.759450752	8	ADA
											181-10	364	-0.715569266	8	ADA
											181-10	392	-0.828273546	8	ADA
											181-10	413	-0.494171966	8	ADA
											181-10	420	-0.527243551	8	ADA
											265-10	0	-0.275314612	8	ADA
											265-10	14	-0.319664487	8	ADA
											265-10	28	0.049605613	8	ADA
											265-10	42	0.263636069	8	ADA
											265-10	126	0.199892244	8	ADA
											265-10	140	0.001517377	8	ADA
											265-10	154	-0.125228363	8	ADA
											265-10	168	-0.268814292	8	ADA
											265-10	182	-0.272865576	8	ADA
											265-10	196	-0.209363038	8	ADA
											265-10	259	-0.313810766	8	ADA
											265-10	273	-0.316052869	8	ADA
											265-10	343	-0.394156461	8	ADA
											265-10	364	-0.326979093	8	ADA
											265-10	392	-0.346787486	8	ADA
											265-10	413	-0.147215131	8	ADA
											265-10	420	-0.135488919	8	ADA
											431-10	0	-0.275314612	8	ADA
											431-10	14	-0.4867824	8	ADA
											431-10	28	-0.059981845	8	ADA
											431-10	42	0.122870923	8	ADA
											431-10	126	0.331427297	8	ADA
											431-10	140	0.203848464	8	ADA
											431-10	154	0.139879086	8	ADA
											431-10	168	-0.042153366	8	ADA
											431-10	182	-0.114921616	8	ADA
											431-10	196	0.044735697	8	ADA
											431-10	259	-0.233587153	8	ADA
											431-10	273	-0.281498311	8	ADA
											431-10	343	-0.266802735	8	ADA
											431-10	364	-0.27942728	8	ADA
											431-10	392	-0.255315937	8	ADA
											431-10	413	-0.089108911	8	ADA
											431-10	420	-0.159893906	8	ADA
